# Supplementary material for: Upregulated Expression of TUBA1C Predicts Poor Prognosis and Promotes Oncogenesis in Pancreatic Ductal Adenocarcinoma via Regulating the Cell Cycle
Source: Front Oncol. 2020 Feb 14;10:49. doi: 10.3389/fonc.2020.00049 (PMC7033491; doi:10.3389/fonc.2020.00049)
Supplement: Supplementary Table 1 — Co-expressed genes of TUBA1C. [file Table_1.csv]

	logFC	logCPM	F	PValue	FDR
A1BG	-0.505108635	2.170381598	12.15588941	0.000615674	0.001820488
A2M	-0.512494286	9.845183751	18.02058553	3.51E-05	0.000148475
AAGAB	0.318533544	5.796773839	32.44682309	4.95E-08	5.26E-07
AAK1	-0.329927081	5.668419166	32.16624931	5.60E-08	5.86E-07
AASDHPPT	-0.153081254	5.18023314	10.94524822	0.001134605	0.003120971
AATF	0.214983198	5.858980492	15.84487964	9.98E-05	0.000370872
ABAT	-1.256346308	5.525496475	38.57497972	3.59E-09	5.68E-08
ABCA11P	-0.359157976	2.363709951	11.85170112	0.000717364	0.002085398
ABCA13	0.881935017	1.637708368	10.9158244	0.001151876	0.003159474
ABCA1	-0.402637594	5.476445447	11.29023522	0.00095259	0.002680396
ABCA2	-0.721669053	6.512458392	49.63657709	3.86E-11	1.49E-09
ABCA3	-0.82846386	4.87616684	33.56166466	3.06E-08	3.50E-07
ABCA5	-0.568450928	4.87561021	16.14118825	8.65E-05	0.000327579
ABCA6	-1.013508205	3.387426466	41.35241973	1.12E-09	2.16E-08
ABCA8	-1.429336438	4.159342365	43.59672778	4.45E-10	1.01E-08
ABCA9	-1.040035567	3.045987035	39.81997223	2.13E-09	3.68E-08
ABCB1	-0.913395049	4.776700339	18.87001957	2.34E-05	0.00010424
ABCB4	-0.554964642	1.726478651	9.064491167	0.002983226	0.007269511
ABCB9	0.428707624	2.978459004	24.00517329	2.14E-06	1.32E-05
ABCC4	-0.378524031	4.229197017	10.75342292	0.001251044	0.003392278
ABCC8	-2.426354288	6.559274472	35.97204019	1.08E-08	1.44E-07
ABCC9	-1.281923303	4.658301267	61.54324393	3.80E-13	4.17E-11
ABHD11	0.497784806	5.212755918	25.37989772	1.15E-06	7.73E-06
ABHD15	-0.782121731	4.433065723	42.05498532	8.40E-10	1.71E-08
ABHD3	0.426907934	5.173798328	15.47416215	0.00011957	0.000432683
ABHD5	0.244600462	4.897571748	16.58545616	6.98E-05	0.000273073
ABHD8	-0.283948299	3.803117769	13.35213778	0.00033901	0.001077702
ABI2	-0.208879383	6.002806328	13.5071733	0.000313939	0.00100841
ABI3BP	-1.019756472	5.523070992	32.9705964	3.95E-08	4.35E-07
ABI3	-0.65517148	4.068139	31.0990295	8.93E-08	8.70E-07
ABL1	-0.480554101	6.506801957	39.20824225	2.75E-09	4.56E-08
ABL2	-0.258297487	5.755080828	10.89285846	0.001165233	0.003190067
ABLIM1	-0.324186854	7.906344344	11.18201982	0.001006116	0.002814052
ABLIM2	-0.654030494	3.971423365	17.55561242	4.38E-05	0.000180721
ABP1	0.833440797	6.733163133	12.60891739	0.00049084	0.001492834
ABR	-0.229355057	7.01497271	10.28579638	0.001588413	0.004180992
ACAA1	0.245848915	5.793059289	13.99340379	0.000246892	0.000816041
ACACB	-1.099890524	5.270716818	62.34386573	2.81E-13	3.26E-11
ACADM	-0.259916274	5.272910094	12.97300744	0.000409276	0.001273118
ACADSB	-0.382466024	4.457052692	22.86236678	3.62E-06	2.07E-05
ACAP1	-1.119578394	3.538533584	29.7886973	1.59E-07	1.42E-06
ACAP2	-0.157981636	6.017116493	12.56249982	0.000502259	0.001521171
ACAT2	0.356358981	4.642510502	14.33992331	0.000208175	0.000704148
ACBD6	0.249381644	4.4786353	17.00856339	5.69E-05	0.000227984
ACBD7	0.627774024	0.95543693	14.11694752	0.000232311	0.000775102
ACLY	-0.390039522	7.594332595	23.83065872	2.32E-06	1.41E-05
ACN9	0.290590095	3.386015519	13.12168888	0.000380103	0.001193655
ACOT11	0.602597575	3.65043272	28.72160769	2.55E-07	2.14E-06
ACOT4	0.442720757	1.898895275	14.33318054	0.000208866	0.00070599
ACOT8	0.397800376	4.292882307	30.89536835	9.76E-08	9.37E-07
ACOT9	0.394615247	5.27520233	24.83252184	1.47E-06	9.60E-06
ACP1	0.202129267	6.329849526	17.29123638	4.97E-05	0.000202574
ACP6	0.644289505	4.608756965	32.8363635	4.18E-08	4.57E-07
ACSL1	-0.587287366	6.948899826	19.64850343	1.62E-05	7.57E-05
ACSL3	0.228354807	6.779687456	11.90215587	0.000699381	0.002040905
ACSL5	0.554529716	7.40056885	10.0922645	0.001754353	0.00456466
ACSL6	-2.288247497	0.581398073	67.1749952	4.64E-14	8.12E-12
ACSS2	0.33507475	5.645756026	14.46991411	0.000195308	0.000667206
ACSS3	-0.445340263	2.501719284	13.98413644	0.000248023	0.000819404
ACTC1	-1.322147618	1.458969365	13.4339409	0.000325608	0.0010415
ACTG1	0.534979024	12.33981225	23.07461676	3.28E-06	1.90E-05
ACTG2	-2.795250715	7.749795335	41.37286652	1.12E-09	2.15E-08
ACTL6A	0.300298142	5.455283586	31.81567907	6.52E-08	6.71E-07
ACTL6B	-3.434563064	1.042848312	49.1261373	4.74E-11	1.73E-09
ACTN4	0.337559334	9.509779929	11.6300344	0.000802141	0.00229725
ACTR3	0.206508984	8.087295114	12.94557845	0.000414903	0.001288406
ACTR5	0.202301927	3.259715161	9.18913172	0.002796104	0.00687253
ACVR1C	-0.834792696	1.84363468	18.90246632	2.30E-05	0.000102893
ACVRL1	-0.500173717	5.210564389	28.75342959	2.52E-07	2.11E-06
ACY3	0.497138798	2.854103221	9.356674118	0.002563431	0.006363304
ACYP1	0.435135231	2.867619116	13.80138908	0.000271429	0.000887615
ADAM22	-0.787089032	2.485350458	18.48373543	2.81E-05	0.000122397
ADAM33	-1.016087119	3.458710543	32.37126942	5.12E-08	5.43E-07
ADAM8	0.493119664	6.317036551	11.11970267	0.001038579	0.002892953
ADAM9	0.354060909	8.282510329	9.330516115	0.002598531	0.006439393
ADAMTS10	-0.436527767	4.054277769	11.13760496	0.001029167	0.002868552
ADAMTS16	-1.158119888	2.459408156	18.23438284	3.17E-05	0.000135528
ADAMTS1	-0.787913329	6.480676992	19.46428248	1.77E-05	8.19E-05
ADAMTS3	-0.49994567	1.008260397	9.808737655	0.002029466	0.00518725
ADAMTS8	-1.350419083	2.719176914	26.79817633	6.04E-07	4.44E-06
ADAMTSL1	-0.71459332	3.056102004	19.11120334	2.09E-05	9.43E-05
ADAMTSL2	-0.999572879	5.863762834	40.74063023	1.45E-09	2.69E-08
ADAMTSL3	-1.331532849	3.45709675	58.82603559	1.07E-12	9.00E-11
ADAMTSL5	0.819118627	2.57926351	21.97990174	5.45E-06	2.97E-05
ADAP1	0.643057236	6.372667396	16.85270463	6.14E-05	0.000244253
ADARB1	-0.457946865	4.432969136	25.95728503	8.81E-07	6.16E-06
ADAT2	0.34967693	3.205133705	9.176255621	0.002814865	0.006910428
ADAT3	0.669088999	2.018865249	16.16223279	8.56E-05	0.000324687
ADCK5	0.43646271	3.588928843	18.31690174	3.04E-05	0.000130956
ADCY1	-2.453209679	3.829921938	75.67718982	2.14E-15	9.39E-13
ADCY2	-1.538553178	2.760588465	46.52308137	1.35E-10	4.07E-09
ADCY3	-0.444498273	5.315181063	28.18988133	3.23E-07	2.63E-06
ADCY4	-0.440163277	3.469158724	15.6888077	0.000107693	0.000396709
ADCY5	-1.100515473	3.121064761	33.47724486	3.17E-08	3.60E-07
ADCY9	-0.438944247	4.841065741	28.76626818	2.50E-07	2.10E-06
ADCYAP1	-1.037094097	3.694973444	13.74065114	0.000279759	0.000911358
ADD1	-0.246826005	8.206774739	25.72017765	9.81E-07	6.76E-06
ADD2	-0.885844149	1.124775795	20.41918969	1.13E-05	5.54E-05
ADH1A	-1.007671546	0.808833538	8.973638066	0.003128013	0.007570084
ADH1B	-1.427779357	6.134860679	24.66579496	1.59E-06	1.02E-05
ADI1	0.203630179	6.51575388	8.757411844	0.003501079	0.008369405
ADIPOQ	-2.200832915	3.916528586	14.35245697	0.000206947	0.000700485
ADIPOR2	0.597200894	7.19758352	14.21307305	0.000221628	0.000742881
ADK	0.340660766	4.098670691	15.25296935	0.000133142	0.000475909
ADM	0.726570502	4.975976534	12.40616826	0.000543204	0.001630851
ADNP	-0.142342163	6.643534081	9.405583855	0.002499243	0.006222105
ADORA2A	-0.856525406	2.837629184	50.83747259	2.39E-11	1.04E-09
ADPRHL2	0.199044668	5.015874422	18.74877266	2.48E-05	0.000109624
ADRB2	-0.716051766	1.305053374	19.04912418	2.15E-05	9.68E-05
ADRBK2	-0.601973146	5.055314029	32.4748172	4.90E-08	5.22E-07
ADRM1	0.195640785	6.777704249	27.01406602	5.47E-07	4.11E-06
ADSS	0.211215641	6.243254809	11.01459319	0.001095325	0.003025573
AFAP1L2	0.381864658	5.507155002	9.534251496	0.002338563	0.005869517
AFF1	-0.397588533	6.704501206	44.20246889	3.47E-10	8.40E-09
AFF2	-0.620635227	1.182965898	11.33371633	0.000931703	0.002625709
AFF3	-1.748722345	2.597632335	67.59384274	3.99E-14	7.50E-12
AFF4	-0.250996073	7.124712797	17.56058818	4.37E-05	0.000180331
AGGF1	-0.15934564	5.193717708	16.23042944	8.28E-05	0.000315788
AGMAT	0.917027591	2.148843247	26.59831517	6.60E-07	4.81E-06
AGPAT1	-0.151581306	6.257587872	10.76865691	0.001241265	0.003368916
AGPAT2	0.442177871	7.101167865	17.7284404	4.03E-05	0.000167947
AGPS	0.194202964	6.069003846	14.36390346	0.000205736	0.000697038
AGR2	1.197569383	9.637120279	20.79707969	9.45E-06	4.76E-05
AGR3	0.979804168	5.657192062	14.93334412	0.000155671	0.00054528
AGTPBP1	-0.209949574	4.313982761	11.68080305	0.000781862	0.002245392
AGTR1	-0.680647988	1.854050504	13.09684181	0.000384826	0.001206134
AGTRAP	0.320928154	5.482004067	15.43146879	0.000122051	0.000441182
AGT	-2.946883075	7.486081043	58.98632012	1.00E-12	8.82E-11
AHCYL1	-0.278104823	7.255235467	20.63984008	1.02E-05	5.07E-05
AHDC1	-0.268868451	5.632126303	13.36487883	0.000336875	0.001072091
AHI1	-0.366418869	4.38816015	17.14600822	5.33E-05	0.000214866
AHSA1	0.221375133	6.504966905	18.01947077	3.51E-05	0.00014851
AIDA	0.235426395	6.092700516	18.28874969	3.08E-05	0.000132486
AIFM2	0.338710341	4.579741163	25.50090325	1.08E-06	7.37E-06
AIFM3	0.658890859	1.504291983	10.19079716	0.001667654	0.004368126
AIM1L	0.912692904	3.924721436	19.32640677	1.89E-05	8.67E-05
AIMP1	0.204679709	5.820277151	19.68383364	1.59E-05	7.46E-05
AIMP2	0.462758651	4.361580479	62.3587066	2.79E-13	3.26E-11
AK3L1	0.734408422	3.818721802	19.44148941	1.79E-05	8.27E-05
AKAP10	-0.296914271	4.27497815	20.37955371	1.15E-05	5.63E-05
AKAP11	-0.422256936	6.399264096	50.73784863	2.49E-11	1.07E-09
AKAP13	-0.287175905	8.105069804	12.58110701	0.000497611	0.001508988
AKAP5	0.342497537	2.297255733	9.006601116	0.003074459	0.007459183
AKAP6	-1.420445354	2.441535011	57.86608702	1.54E-12	1.20E-10
AKAP9	-0.439041548	6.602090928	32.77958678	4.28E-08	4.66E-07
AKNA	-0.914251548	5.541386205	42.49358359	7.01E-10	1.48E-08
AKR1B1	-0.307764603	5.949244993	11.75488398	0.00075325	0.002174004
AKR1C3	0.467318016	6.64439812	9.551781584	0.00231747	0.005823643
AKR1E2	0.545059517	0.628662927	9.247630421	0.002712475	0.006693115
AKT3	-0.599991007	5.365399063	34.7189802	1.85E-08	2.28E-07
ALAD	-0.214418644	6.011012435	11.1617649	0.001016501	0.002838165
ALAS1	0.291402285	6.011335754	20.33529058	1.17E-05	5.72E-05
ALDH18A1	0.193676491	6.677096489	10.7554545	0.00124964	0.003389104
ALDH1A1	-0.695243606	8.308726115	14.82955096	0.000163778	0.000569955
ALDH1L2	-0.662993697	4.604885968	15.684504	0.000107949	0.000397248
ALDH5A1	-0.452792667	4.549165843	20.40946695	1.13E-05	5.56E-05
ALDH6A1	-0.446101781	3.379460457	22.61379093	4.06E-06	2.29E-05
ALDH9A1	-0.164403746	6.409029706	8.570107492	0.003861448	0.009102579
ALDOA	0.352618208	10.28460115	14.25438422	0.000217117	0.000730468
ALDOB	1.267816566	6.350312613	14.14390627	0.000229302	0.000765945
ALG1L	1.404952105	1.328203026	31.42778536	7.73E-08	7.70E-07
ALG3	0.451791734	5.186979228	48.2001228	6.85E-11	2.34E-09
ALG6	0.282590887	3.621234092	21.82446461	5.85E-06	3.17E-05
ALG8	0.318148316	5.069204257	31.75468911	6.70E-08	6.85E-07
ALKBH2	0.310090648	3.55330222	18.91083702	2.30E-05	0.000102549
ALKBH5	-0.479837567	6.492256587	47.32833943	9.73E-11	3.04E-09
ALMS1	-0.186319331	4.681215814	14.42162299	0.000199985	0.000679779
ALPI	2.260013204	1.538903737	16.68823624	6.64E-05	0.000261795
ALPK3	-0.685738695	4.746281902	16.61386723	6.88E-05	0.000269807
ALS2CL	0.523906794	5.875980776	11.43421105	0.000885669	0.002508182
ALS2CR8	-0.421226325	3.036926144	37.23544403	6.32E-09	9.08E-08
AMACR	-0.331832454	4.505684637	12.68250088	0.000473042	0.001444774
AMIGO1	-0.85136028	1.765638333	32.87029203	4.12E-08	4.51E-07
AMIGO2	0.750377018	6.08285297	22.07178422	5.22E-06	2.87E-05
AMMECR1	0.245194644	4.260577018	11.8852079	0.000705369	0.00205631
AMOTL1	-0.528309694	6.147623287	23.87403886	2.28E-06	1.39E-05
AMOT	-0.405364747	4.615667739	13.35606326	0.000338402	0.001076005
AMPD2	-0.254651315	5.864122709	15.3925825	0.000124384	0.000448273
AMPH	-1.255776725	3.013969734	33.89753057	2.64E-08	3.09E-07
ANAPC10	0.294407795	2.671882124	21.30026407	7.47E-06	3.89E-05
ANAPC11	0.311393287	5.657983852	25.46012206	1.10E-06	7.47E-06
ANAPC2	-0.154607521	5.024528447	9.886017619	0.001950296	0.005014999
ANAPC7	0.246637738	5.466188617	18.73912739	2.49E-05	0.000110039
ANGEL1	-0.706190338	4.945874532	49.29013352	4.43E-11	1.65E-09
ANGPT1	-0.66623638	2.496108015	25.16512332	1.26E-06	8.41E-06
ANGPTL1	-1.111077287	3.585792331	26.96602297	5.60E-07	4.19E-06
ANK2	-1.63682997	4.549583826	69.62581438	1.89E-14	4.49E-12
ANKFY1	-0.305277162	6.116734112	32.32145009	5.23E-08	5.53E-07
ANKH	-0.523012253	7.069995648	26.22430915	7.82E-07	5.54E-06
ANKLE2	0.201654071	6.624129128	9.326175294	0.002604205	0.006450712
ANKRD11	-0.214944881	6.65566944	16.33024724	7.89E-05	0.000302904
ANKRD12	-0.385113553	5.804431945	46.22743244	1.52E-10	4.41E-09
ANKRD13A	-0.24109987	5.793713557	16.13866618	8.66E-05	0.000327795
ANKRD13B	-0.313181455	2.986551669	12.90329054	0.000423732	0.001312726
ANKRD17	-0.298058908	6.612294621	27.82602527	3.80E-07	3.02E-06
ANKRD19	0.728345886	2.245886771	19.679716	1.60E-05	7.47E-05
ANKRD1	1.515665743	2.886214	18.56425397	2.71E-05	0.00011844
ANKRD22	0.786298652	5.502451581	17.73491262	4.02E-05	0.000167588
ANKRD37	0.498335181	3.40939986	9.689336116	0.002158553	0.005468912
ANKRD39	0.307286803	2.71236462	19.29703617	1.91E-05	8.76E-05
ANKRD40	-0.160076128	5.922758542	14.08533439	0.000235957	0.000785094
ANKRD44	-0.982830297	2.271718891	49.5647884	3.97E-11	1.52E-09
ANKRD46	-0.291908566	3.919177606	13.26354668	0.000354243	0.001121203
ANKRD57	0.293611264	5.102688613	10.38229589	0.001511874	0.004010151
ANKRD6	-0.33231372	4.059252006	15.52321678	0.000116721	0.00042382
ANKRD9	0.492351217	2.886317991	19.00394037	2.20E-05	9.87E-05
ANKS1A	-0.322551447	5.516506792	21.98731405	5.43E-06	2.96E-05
ANKS1B	-2.020126587	0.727573966	43.35172595	4.92E-10	1.09E-08
ANLN	0.841725744	5.025444673	22.83588501	3.67E-06	2.09E-05
ANO10	0.238114935	5.019222761	16.78735991	6.33E-05	0.000251218
ANO9	0.606377305	4.504416472	15.49291933	0.000118488	0.000429265
ANP32A	0.196986703	7.097773111	13.15028995	0.000374739	0.001178599
ANUBL1	-0.249778281	2.592141727	14.33688958	0.000208486	0.000704869
ANXA10	1.287566611	7.004373103	16.17683044	8.50E-05	0.000322821
ANXA11	0.266871594	8.161193647	11.75314804	0.000753865	0.002174912
ANXA1	0.468388426	8.766358836	8.432372746	0.004150997	0.009692578
ANXA2P2	0.554460138	8.995737469	23.23744227	3.05E-06	1.79E-05
ANXA2	0.997235236	11.11136182	53.92395368	7.09E-12	3.99E-10
ANXA3	0.560272137	6.841208429	12.9986672	0.000404166	0.001258843
ANXA6	-0.697652548	7.630789585	36.60454917	8.28E-09	1.14E-07
AOAH	-0.677194527	3.26608726	13.4919865	0.000316378	0.001014893
AOC3	-0.854702389	5.929128976	29.01710675	2.24E-07	1.91E-06
AOX1	-1.158049872	4.571935187	22.94432998	3.49E-06	2.01E-05
AP1B1	-0.28316334	7.004096985	19.98695804	1.38E-05	6.62E-05
AP1M1	-0.159027858	5.487147233	9.991512958	0.001847296	0.004779005
AP1M2	0.310510894	6.217318842	9.918766108	0.001917884	0.004938671
AP1S1	0.273293602	5.46036705	15.13560566	0.000140988	0.000500632
AP1S2	-0.534480688	4.285998656	26.09916594	8.27E-07	5.81E-06
AP1S3	0.655537426	5.203228661	24.62728058	1.61E-06	1.04E-05
AP2A1	-0.173780363	6.928775579	12.56169364	0.000502461	0.001521466
AP2S1	0.325046963	6.024620081	35.18006481	1.52E-08	1.91E-07
AP3B1	-0.115344537	6.126346425	8.404062211	0.004212745	0.009820919
AP3B2	-1.975375573	1.871201385	45.25495727	2.26E-10	6.00E-09
AP3D1	-0.204328804	7.223273267	15.82866482	0.000100622	0.000373323
AP3M2	0.231895525	5.056774759	9.22057056	0.002750836	0.006770462
AP3S1	0.234109312	5.931211225	17.24989156	5.07E-05	0.00020592
AP4B1	0.388624061	4.812216257	22.92190031	3.52E-06	2.02E-05
APBA1	-0.474882574	2.968658721	13.11149846	0.000382033	0.001198676
APBB1IP	-0.494945708	4.105819177	9.71497832	0.002130215	0.005411321
APBB1	-1.030840009	5.273314262	52.9628313	1.04E-11	5.38E-10
APBB3	-0.307352528	3.51418446	10.3267988	0.001555412	0.00410907
APCDD1L	0.949299171	2.254701383	9.589675188	0.002272538	0.005721657
APC	-0.389569362	5.243616755	39.3790043	2.56E-09	4.30E-08
APEX2	0.155480333	4.71015066	14.00714427	0.000245225	0.000811274
APH1A	0.158653672	7.815633818	8.682265012	0.003641319	0.008657477
APH1B	-0.43847518	4.699465754	24.92834479	1.41E-06	9.24E-06
APLNR	-0.494783052	5.237080756	9.223682856	0.002746701	0.006762582
APLP1	-2.818399465	6.558203462	76.97900102	1.35E-15	6.77E-13
APOBEC1	1.742171249	2.555705554	23.182472	3.13E-06	1.83E-05
APOBEC3B	0.805052617	2.724860618	23.97657902	2.17E-06	1.33E-05
APOB	2.313055359	4.042230205	21.77957017	5.98E-06	3.23E-05
APOH	-2.895839123	4.614226212	45.83755394	1.78E-10	5.03E-09
APOLD1	-0.663653336	5.718325871	20.38653913	1.15E-05	5.62E-05
APPBP2	-0.283854185	5.589070022	24.04463551	2.10E-06	1.30E-05
APPL1	-0.19949557	6.028883521	12.07560167	0.000640993	0.001885609
APTX	0.211933168	4.57903844	10.23398652	0.001631139	0.004280225
AQP12B	-1.50678489	3.263638675	8.897055005	0.003255356	0.007838954
AQP1	-0.702914434	8.119172259	16.61929555	6.87E-05	0.000269175
AQP7	-0.893061026	1.141362475	16.63170445	6.82E-05	0.00026792
ARAP1	-0.35709459	6.999622316	37.07938943	6.76E-09	9.61E-08
ARC	-1.214133092	1.464410798	14.31086675	0.000211221	0.00071295
ARF4	0.271813598	8.251825995	19.24398367	1.96E-05	8.94E-05
ARF6	0.248350984	7.571838971	19.71006042	1.57E-05	7.39E-05
ARFGEF2	-0.208982219	6.379694159	9.78456002	0.002054906	0.005244864
ARG2	-0.504798216	3.556559935	11.65792708	0.000791031	0.002269472
ARHGAP11A	0.706990549	3.842655075	43.58259547	4.47E-10	1.01E-08
ARHGAP15	-0.873411486	2.792065758	26.28483434	7.60E-07	5.40E-06
ARHGAP24	-0.47071352	4.670576918	23.85578877	2.29E-06	1.40E-05
ARHGAP25	-0.870406634	3.965513478	37.83706008	4.91E-09	7.35E-08
ARHGAP30	-0.870092808	4.957951109	34.52113427	2.02E-08	2.45E-07
ARHGAP31	-0.526860694	5.032544954	29.43436814	1.86E-07	1.63E-06
ARHGAP33	-0.339311595	3.292098542	8.894189442	0.003259884	0.007847247
ARHGAP9	-0.788323202	3.52561587	22.73695054	3.84E-06	2.18E-05
ARHGEF12	-0.235648822	7.786111364	13.87024437	0.000262357	0.000861255
ARHGEF15	-0.731033179	3.610991855	35.1212412	1.56E-08	1.96E-07
ARHGEF16	0.382696477	5.836609966	10.88557827	0.001169729	0.003200561
ARHGEF17	-0.462416723	5.923810549	24.22881637	1.93E-06	1.22E-05
ARHGEF37	-0.519228136	4.290888404	19.16591639	2.04E-05	9.22E-05
ARHGEF3	-0.291216583	5.544390579	13.03823042	0.000396207	0.001237518
ARHGEF5	0.459031505	4.877377715	23.09467249	3.25E-06	1.89E-05
ARHGEF6	-0.731819993	4.630222675	37.82656017	4.93E-09	7.37E-08
ARHGEF9	-0.463831853	4.674103853	41.60736856	1.01E-09	1.99E-08
ARID1A	-0.401536141	6.339872194	29.5359918	1.78E-07	1.57E-06
ARID1B	-0.335895754	6.214039566	30.77318207	1.03E-07	9.83E-07
ARID4A	-0.177051823	4.966432656	13.70642952	0.000284467	0.000924614
ARID4B	-0.162595236	5.878179336	12.41280033	0.000541302	0.001625816
ARID5A	-0.410521173	5.153654599	14.49189238	0.000193243	0.000661365
ARID5B	-0.525644177	6.050323082	27.69588937	4.03E-07	3.18E-06
ARL10	-0.48788307	0.771181238	14.43509894	0.000198665	0.000675875
ARL14	0.99349	5.42302284	15.43724877	0.000121742	0.000440174
ARL15	-0.447531321	4.142607687	27.57368235	4.26E-07	3.32E-06
ARL4A	0.377697141	4.788978676	19.92421301	1.42E-05	6.79E-05
ARL6IP1	0.440919979	8.507709146	25.87287284	9.16E-07	6.36E-06
ARL6IP6	0.332729401	4.062519141	14.94474882	0.000154765	0.000542763
ARMC10	0.302845249	5.200105074	29.47701744	1.82E-07	1.60E-06
ARMC2	-0.362055133	1.273482858	10.14640274	0.001706061	0.00445663
ARMCX1	-0.380926685	4.210091289	15.77946907	0.000103054	0.000381075
ARMCX2	-0.502508191	5.090385773	31.42721663	7.73E-08	7.70E-07
ARMCX3	-0.256598396	6.419040698	25.02391749	1.35E-06	8.88E-06
ARNT2	-0.982665854	4.535259531	38.8500304	3.20E-09	5.14E-08
ARNT	-0.188496165	6.023124001	17.67693577	4.13E-05	0.000171644
ARPC1A	0.538866416	7.13141669	55.83177788	3.37E-12	2.25E-10
ARPC1B	0.272163642	8.080523087	11.76625353	0.000748904	0.002164049
ARPC3	0.427301208	8.002454016	55.7572562	3.47E-12	2.26E-10
ARPC5L	0.399668742	5.554636471	42.15794137	8.04E-10	1.64E-08
ARPC5	0.29229391	8.090693432	26.49316905	6.92E-07	5.00E-06
ARPM1	0.637937408	1.228167874	30.62695083	1.10E-07	1.04E-06
ARRB2	-0.40826863	5.250455489	18.87173162	2.34E-05	0.000104158
ARRDC1	0.403579505	6.329267351	22.06584011	5.23E-06	2.88E-05
ARRDC4	-0.473538322	5.822595458	14.44797003	0.000197462	0.00067326
ARSB	-0.320260413	4.478315554	13.13378189	0.000377825	0.001187275
ARSG	-0.6012664	1.816790461	24.91970773	1.41E-06	9.26E-06
ART4	-0.981762163	1.391337986	27.2924795	4.83E-07	3.70E-06
ARVCF	-0.711965207	4.365473545	27.10449732	5.26E-07	3.98E-06
ARX	-2.615220143	3.272748924	41.12621225	1.24E-09	2.34E-08
AR	-0.799148924	0.832254005	13.67931974	0.000288305	0.000936248
ASAH1	-0.305219133	7.479688273	20.6987576	9.89E-06	4.95E-05
ASAP2	0.345074291	6.567382368	10.83494696	0.001200238	0.00327167
ASAP3	-0.331213699	4.50343017	10.96563418	0.00112294	0.003091823
ASB16	-1.295833608	0.597630701	48.21184661	6.82E-11	2.34E-09
ASB1	-0.260388725	4.608963033	19.09295229	2.11E-05	9.50E-05
ASB2	-1.378390021	2.038315146	35.70282005	1.22E-08	1.59E-07
ASCL1	-4.560199033	1.834141126	65.33314364	9.20E-14	1.32E-11
ASF1B	0.702305333	3.423149178	30.43256874	1.20E-07	1.12E-06
ASGR1	0.989184026	0.998168384	25.67741388	1.00E-06	6.87E-06
ASGR2	1.972219191	0.698997915	32.51705082	4.81E-08	5.14E-07
ASH1L	-0.34890573	6.495564584	27.91588287	3.65E-07	2.92E-06
ASL	0.354527159	5.904156634	16.27454443	8.11E-05	0.000309797
ASMTL	-0.370563774	5.13564481	38.22976022	4.15E-09	6.36E-08
ASPHD2	0.605507609	4.235691441	15.06995666	0.000145618	0.00051413
ASPH	0.410238163	8.241730517	15.01729764	0.000149379	0.000525658
ASPM	0.729668111	3.999251423	21.71198513	6.17E-06	3.32E-05
ASTN1	-2.601781331	1.595504883	57.11795502	2.06E-12	1.50E-10
ASTN2	-1.313996956	2.857623971	29.9916744	1.45E-07	1.32E-06
ASXL1	-0.258753816	6.138260458	31.73556918	6.75E-08	6.87E-07
ASXL2	-0.430794589	4.680419392	10.01807397	0.001822486	0.004719881
ASXL3	-1.182400148	1.2154009	33.84725159	2.70E-08	3.14E-07
ATAD1	0.156351669	5.89917217	10.74451218	0.001256625	0.003405496
ATAD2	0.315606882	4.799032866	9.046125654	0.003012064	0.007326219
ATAD3A	0.340019017	5.05769305	26.62918184	6.51E-07	4.74E-06
ATCAY	-2.73955513	1.114992728	55.18071179	4.35E-12	2.67E-10
ATF2	-0.257522857	4.542595727	11.74674392	0.000756302	0.002180638
ATF7IP2	0.507905229	3.549967999	14.80842274	0.000165447	0.000575211
ATG12	0.197997997	5.038345195	21.19383484	7.85E-06	4.05E-05
ATG16L1	0.268412897	5.410439913	17.87816304	3.75E-05	0.000157353
ATG2B	-0.335325875	5.528625256	30.8952775	9.76E-08	9.37E-07
ATG3	0.219218299	5.612133161	15.62063997	0.00011132	0.000406862
ATG4A	0.187469295	4.151079032	10.72136212	0.001271535	0.003442036
ATG5	0.142308788	5.278720592	11.01811258	0.001093369	0.003021322
ATG7	0.216543616	5.387859488	15.22121337	0.00013522	0.000482399
ATG9B	0.949666803	2.649908252	15.3458347	0.000127284	0.000457926
ATIC	0.324356916	6.307412925	21.07567845	8.30E-06	4.25E-05
ATL1	-0.391386829	3.603220922	20.51235998	1.08E-05	5.34E-05
ATM	-0.652908316	5.96911218	61.96805103	3.23E-13	3.65E-11
ATN1	-0.267306744	7.43216443	15.92027511	9.62E-05	0.000359734
ATOH8	-0.527859681	2.570290452	9.703338901	0.0021428	0.005437567
ATOX1	0.250484692	4.987750559	15.84753641	9.97E-05	0.000370489
ATP10D	-0.424513278	4.96923639	34.78031587	1.80E-08	2.23E-07
ATP11C	-0.233988836	4.592338259	9.160096244	0.002838591	0.006963952
ATP13A1	-0.228904938	6.435358247	15.96037604	9.44E-05	0.000353577
ATP1A2	-2.085816302	2.411792702	48.94844343	5.08E-11	1.83E-09
ATP1A3	-3.009101952	3.065052394	77.5568242	1.10E-15	6.12E-13
ATP1B1	0.529233999	9.470720793	14.26185677	0.000216357	0.000728589
ATP1B2	-1.614180373	2.354372175	59.4392087	8.45E-13	7.89E-11
ATP1B3	0.369226182	7.015066945	15.78678921	0.000102695	0.000380042
ATP2A3	-1.302419947	7.976878893	36.49689314	8.67E-09	1.19E-07
ATP2B1	-0.421396367	6.135334053	24.17586596	1.98E-06	1.24E-05
ATP2B2	-3.76819572	1.242196393	80.85471269	3.46E-16	2.64E-13
ATP2C1	0.15053374	7.158467315	9.422298031	0.002477709	0.006180184
ATP2C2	0.546650913	4.511829402	8.516108726	0.003972644	0.009313679
ATP5A1	-0.286850754	8.343056803	15.57550086	0.00011379	0.000414738
ATP5C1	0.344603095	7.414432312	23.23008765	3.06E-06	1.80E-05
ATP5E	0.366390338	8.150942074	16.76870073	6.39E-05	0.000252734
ATP5G3	0.382266308	7.464877056	26.95597463	5.62E-07	4.20E-06
ATP5H	0.353064121	6.798139459	20.50705498	1.08E-05	5.35E-05
ATP5J2	0.509257061	6.364543182	39.11840628	2.86E-09	4.69E-08
ATP6AP1	-0.392001205	7.421164629	24.79702723	1.49E-06	9.74E-06
ATP6AP2	-0.234510213	7.708177912	10.58618234	0.001362282	0.003654884
ATP6V0A1	-0.467203481	6.688650753	20.04228332	1.35E-05	6.47E-05
ATP6V0E2	-0.826259842	5.192372285	29.79988026	1.58E-07	1.42E-06
ATP6V1B2	-0.34608181	7.036543413	20.82851679	9.31E-06	4.70E-05
ATP6V1D	0.18046741	6.298796756	9.687130767	0.002160774	0.005473582
ATP8A1	-0.835630847	5.307408228	23.5796856	2.61E-06	1.56E-05
ATP8A2	-1.974450253	0.521295957	58.103785	1.41E-12	1.12E-10
ATP8B2	-0.809637595	5.547869238	49.1748702	4.64E-11	1.71E-09
ATP8B4	-0.493460092	2.249138007	18.93478696	2.27E-05	0.000101549
ATP9A	-0.435880097	7.508133938	15.68732975	0.000107792	0.000396975
ATP9B	-0.30624243	4.389524825	18.18222925	3.25E-05	0.000138599
ATPBD4	0.347252353	2.647605141	16.66349475	6.72E-05	0.000264491
ATPIF1	0.318284222	6.633677168	12.55423426	0.000504359	0.001526573
ATRNL1	-1.92082605	2.025717166	44.82403239	2.69E-10	6.95E-09
ATRN	-0.444322929	6.430267939	33.7891707	2.77E-08	3.21E-07
ATRX	-0.359309128	6.412495513	36.36930211	9.14E-09	1.25E-07
ATXN1L	-0.307973671	5.762624253	27.5372317	4.33E-07	3.37E-06
ATXN7	-0.22453111	4.850315143	12.00567014	0.000663911	0.001945636
AUP1	0.19413331	6.884485409	15.02928856	0.000148501	0.000522822
AURKAIP1	0.253460267	6.14769196	20.89031455	9.05E-06	4.59E-05
AURKA	0.902123022	3.78698351	45.48543747	2.06E-10	5.60E-09
AURKB	1.125629688	2.735490757	43.8131004	4.07E-10	9.53E-09
AVEN	0.222070322	3.726636227	10.1586808	0.001695349	0.004431047
AVL9	0.286186393	4.301724431	13.84937507	0.000265073	0.000868597
AVPI1	0.431385266	4.283150427	15.64522807	0.000110006	0.000403077
AXIN2	-0.491390488	4.445977009	16.10765523	8.79E-05	0.000332242
B3GALTL	0.210457123	3.762403732	13.82048746	0.000268881	0.000880078
B3GAT1	-1.759708353	1.393887568	27.65502738	4.11E-07	3.23E-06
B3GNT1	-0.691135572	4.500209918	44.89211972	2.62E-10	6.82E-09
B3GNT3	0.505105246	6.530562527	11.09387652	0.001052277	0.002925079
B3GNT5	0.596160778	5.561489417	35.48064497	1.34E-08	1.72E-07
B3GNT6	1.498103623	3.67043141	11.51149757	0.000851746	0.00242254
B3GNT7	0.815467045	6.060519649	18.43309765	2.88E-05	0.000124963
B3GNT9	-0.348661221	4.741076374	16.15426492	8.59E-05	0.000325841
B3GNTL1	0.47391528	2.308287965	26.30560145	7.53E-07	5.37E-06
B4GALT4	0.439353739	6.41072219	22.83188246	3.67E-06	2.09E-05
B9D1	-0.500198211	2.970460244	12.35445933	0.000557344	0.001667082
BACE1	-0.721251516	6.364910296	30.77177877	1.03E-07	9.83E-07
BACH2	-0.903024216	3.084190835	34.97753781	1.66E-08	2.07E-07
BAD	0.192085042	5.565138669	13.85655061	0.000264136	0.00086631
BAG3	0.324482442	6.20301072	8.84579358	0.003343557	0.008028139
BAHCC1	-0.529389705	4.595173262	34.50688379	2.03E-08	2.46E-07
BAHD1	-0.264311206	5.157129725	19.30938887	1.90E-05	8.72E-05
BAI3	-2.22200483	0.919704942	63.31233033	1.95E-13	2.40E-11
BAIAP2L1	0.830512302	7.111857801	44.84312542	2.67E-10	6.91E-09
BAIAP2L2	0.613038234	5.391203004	9.387239849	0.002523387	0.006275739
BAIAP3	-1.589752644	5.500799577	37.33849572	6.06E-09	8.74E-08
BANF1	0.222868537	6.396240247	21.0793601	8.28E-06	4.25E-05
BANK1	-1.150822275	3.786104883	32.13979861	5.67E-08	5.92E-07
BAP1	-0.134515784	6.040914428	9.226345108	0.002742604	0.006753644
BARX1	1.250383321	0.946779694	9.954398579	0.001883121	0.004860393
BAT2L1	-0.535958202	7.273647536	55.77277087	3.45E-12	2.26E-10
BAT2	-0.363694144	7.802405436	40.42472857	1.65E-09	3.01E-08
BAT3	-0.150706801	7.455522267	10.11566252	0.001733184	0.004517701
BAT5	-0.217228694	5.570259114	11.31711743	0.000939564	0.002646831
BATF	0.482593043	3.799092468	9.738413217	0.002104627	0.005360431
BAX	0.240138788	5.614645661	17.65692468	4.17E-05	0.000173047
BAZ1B	-0.220326523	6.767117329	21.96194158	5.49E-06	2.99E-05
BBC3	0.613734855	4.019736268	28.27778381	3.11E-07	2.54E-06
BBS10	-0.240914971	3.956191168	15.66275993	0.000109064	0.000400539
BBS2	-0.27020147	5.337136359	29.1435775	2.12E-07	1.82E-06
BBS4	-0.172702684	4.217239628	11.49440143	0.000858993	0.002441055
BBS5	-0.356756695	3.048746704	19.11955303	2.08E-05	9.40E-05
BBX	-0.218411546	6.292754294	15.78792125	0.000102632	0.000379921
BCAM	-0.995162238	7.252019577	31.50675941	7.47E-08	7.49E-07
BCAR3	0.468816054	5.170944821	15.13093333	0.000141347	0.000501341
BCAS1	0.820414031	6.580967642	10.95141284	0.001131225	0.003112859
BCCIP	0.265384031	5.671461887	17.61564819	4.25E-05	0.000175993
BCHE	-0.790705551	1.769139795	19.55878136	1.69E-05	7.87E-05
BCKDHA	-0.252344377	5.29047497	16.39591125	7.65E-05	0.000294695
BCL10	0.653322214	5.402668273	50.1574979	3.13E-11	1.27E-09
BCL11A	-0.896515004	2.439976804	21.66741764	6.30E-06	3.37E-05
BCL2L11	-0.200969119	5.181099794	10.80451929	0.001218804	0.003317298
BCL2L12	0.563788468	3.613188281	33.94331753	2.59E-08	3.04E-07
BCL2L14	0.769703118	3.284614075	11.77602272	0.000745355	0.002155084
BCL2L15	0.632994057	5.483534225	11.85531584	0.000716184	0.002082804
BCL2L1	0.272559251	7.664053003	11.09651722	0.001050706	0.002921835
BCL2	-1.04905423	4.126644177	66.37607879	6.25E-14	9.94E-12
BCL6B	-0.446685737	4.051776309	16.132328	8.69E-05	0.000328643
BCL7C	0.307167654	5.378764019	32.64881211	4.54E-08	4.90E-07
BCL9	-0.279866105	5.05831144	14.01078521	0.000244786	0.000810559
BCLAF1	-0.262037979	7.154859254	37.2657418	6.24E-09	8.97E-08
BCOR	-0.344109218	5.234650886	17.35308149	4.82E-05	0.000197154
BCS1L	0.240751779	4.071195876	16.04418664	9.06E-05	0.000340734
BDNF	0.635142528	0.933682993	9.842844301	0.001994128	0.005113175
BDP1	-0.288319324	5.212858714	20.8770103	9.10E-06	4.61E-05
BEAN	0.803494085	2.954797079	12.24439438	0.000589051	0.001752505
BEND3	0.431960851	2.528655651	18.28899815	3.08E-05	0.000132486
BEND5	-0.602354322	1.663693447	20.18879455	1.26E-05	6.09E-05
BEST1	-0.403946424	1.034635534	12.75366539	0.00045654	0.00140147
BEX1	-2.189347988	5.037564756	37.47513504	5.72E-09	8.31E-08
BEX2	-1.28806416	3.75880693	35.33827357	1.42E-08	1.80E-07
BEX4	-1.049619483	5.184941777	47.75323654	8.21E-11	2.68E-09
BEX5	-0.744220055	3.106002854	12.33822106	0.000562	0.001678925
BFAR	0.172939392	6.585747729	9.671447831	0.00217833	0.005510341
BHLHB9	-0.300730225	2.566189321	14.22139713	0.000220669	0.000740182
BHLHE22	-0.656032397	1.705577839	15.17035891	0.000138616	0.000493301
BHMT2	-0.719418383	2.200394808	35.93900869	1.10E-08	1.46E-07
BICD2	-0.283760615	5.420798243	15.17800467	0.0001381	0.000491827
BID	0.562369539	5.172242046	55.00101583	4.66E-12	2.81E-10
BIK	0.878407104	3.963723093	29.23646578	2.03E-07	1.76E-06
BIN2	-0.639101991	3.63673108	19.69511202	1.59E-05	7.43E-05
BIN3	0.324675296	4.698963214	23.0815643	3.27E-06	1.90E-05
BIRC5	1.170196609	3.165123826	44.68262625	2.85E-10	7.27E-09
BIRC6	-0.241988509	6.676721095	15.41023529	0.00012332	0.000445101
BIRC7	1.651532519	2.119305981	28.34648466	3.02E-07	2.47E-06
BLK	-2.410348206	2.29985129	31.54393107	7.35E-08	7.41E-07
BLMH	-0.252083552	5.147827687	12.39768457	0.000545413	0.001636465
BLM	0.646623631	2.489782562	24.33965292	1.84E-06	1.16E-05
BLOC1S1	0.228574562	5.784185661	9.418480604	0.00248261	0.006190277
BLOC1S2	0.191479135	5.29578171	10.04054731	0.001801334	0.004668832
BLVRB	0.523323053	5.954095172	29.09020413	2.17E-07	1.86E-06
BLZF1	0.356129129	5.044883049	26.86819937	5.84E-07	4.33E-06
BMP2K	-0.324872072	3.77272501	12.90674808	0.000423003	0.001310748
BMP3	-1.171258598	1.104127116	16.84515516	6.16E-05	0.000245018
BMP5	-1.044571218	1.275827648	10.28976638	0.0015854	0.004176858
BMPR1A	-0.18851116	4.603326599	11.96434908	0.000677844	0.001982856
BMPR2	-0.188127353	7.336210423	8.977826829	0.003120867	0.007556579
BOC	-1.050459588	5.549249134	50.9233358	2.32E-11	1.02E-09
BOD1L	-0.368432262	5.919602616	32.60419302	4.62E-08	4.98E-07
BOLA3	0.497179425	3.544508992	31.78242663	6.62E-08	6.78E-07
BPHL	0.274452534	3.838686224	14.14817075	0.000228767	0.000764687
BPIL1	-4.423224228	1.639596031	36.87054313	7.39E-09	1.04E-07
BPNT1	0.394381107	5.525624228	26.49981961	6.90E-07	4.99E-06
BPTF	-0.43804403	6.319261442	50.70317809	2.52E-11	1.07E-09
BRCA1	0.306769798	3.569920142	10.37366621	0.001518549	0.004025643
BRCC3	0.178217209	4.769641073	10.69892217	0.00128616	0.003475776
BRD1	-0.205483974	5.390721537	10.74061938	0.00125912	0.003411618
BRD2	-0.348043958	7.51597637	37.49061304	5.67E-09	8.27E-08
BRD3	-0.247164549	5.430308629	16.44817444	7.46E-05	0.000288733
BRD4	-0.265974246	6.123628213	21.53136856	6.71E-06	3.56E-05
BRD8	-0.245363914	5.660350631	14.83839583	0.000163028	0.000567756
BRD9	0.163533986	5.076479446	10.99592781	0.001105759	0.003050368
BRF1	-0.289180201	4.995512386	21.57235197	6.58E-06	3.50E-05
BRI3	0.273056328	6.540090201	16.9183109	5.94E-05	0.000237239
BRIP1	0.573155951	1.283929484	11.05682069	0.00107209	0.00296989
BRIX1	0.426634088	5.188259281	35.45208901	1.35E-08	1.73E-07
BRMS1	0.247245038	5.481277296	25.34875592	1.16E-06	7.83E-06
BRPF3	-0.381758084	5.241931101	28.25773097	3.14E-07	2.56E-06
BRSK1	-1.008449831	2.558711016	34.55365283	1.99E-08	2.42E-07
BRSK2	-1.674572412	2.200961744	26.64435072	6.47E-07	4.72E-06
BRWD1	-0.190893114	6.012042078	15.28822749	0.000130873	0.000468855
BSCL2	-0.279135698	6.288471199	9.282409079	0.002664102	0.006583852
BSN	-2.051900023	2.220657781	76.45691817	1.62E-15	7.83E-13
BST2	0.50305711	6.98681692	12.69174132	0.000470957	0.001439926
BTAF1	-0.278423854	5.507823785	12.51915086	0.00051326	0.001549304
BTBD10	0.336927854	5.369832566	34.8756578	1.73E-08	2.15E-07
BTBD11	-1.743518296	3.154235969	33.66843522	2.92E-08	3.36E-07
BTBD16	1.866950768	0.842438229	40.52178879	1.59E-09	2.91E-08
BTBD2	-0.182589535	6.546977162	18.71043314	2.52E-05	0.000111297
BTBD3	-0.314736539	5.745075997	9.822241005	0.002015612	0.005159125
BTBD9	-0.225022894	4.595126432	17.85099287	3.80E-05	0.000159177
BTG1	-0.366616215	8.158660205	14.00713989	0.000245226	0.000811274
BTG2	-0.645648375	7.191105854	19.9247754	1.42E-05	6.79E-05
BTK	-0.798591515	3.621745246	20.88853082	9.06E-06	4.59E-05
BTLA	-1.635319673	1.128215213	33.76248813	2.80E-08	3.24E-07
BTN3A1	-0.325907831	5.594554621	13.77906047	0.000274451	0.000896284
BTN3A2	-0.320380873	6.025880888	10.43353736	0.001472911	0.003919009
BTN3A3	-0.323246211	4.981533767	13.38639678	0.0003333	0.001062115
BTNL8	1.638807895	3.516500147	21.59043604	6.53E-06	3.48E-05
BTNL9	-0.487896365	2.82558335	9.05070471	0.003004765	0.007313379
BTRC	-0.163823377	4.771820181	10.04038478	0.001801485	0.004668832
BUB1B	0.848211748	3.415576522	37.94941366	4.67E-09	7.04E-08
BUB1	0.786915357	3.719086494	27.72295761	3.99E-07	3.15E-06
BUB3	0.28928147	6.616671556	21.87184158	5.73E-06	3.11E-05
BUD31	0.475011537	6.035531677	46.38304197	1.43E-10	4.22E-09
BVES	-0.855707535	2.17807015	23.29102253	2.97E-06	1.76E-05
BYSL	0.237618046	3.940258403	11.49415784	0.000859099	0.002441055
BZRAP1	-1.030934817	4.109634067	52.63250382	1.18E-11	5.87E-10
BZW1	0.291130603	7.731767623	21.75431441	6.05E-06	3.26E-05
BZW2	0.492979404	6.125372083	41.1681482	1.21E-09	2.31E-08
C10orf10	-0.515669567	7.968245641	14.47368076	0.000194986	0.0006667
C10orf118	-0.279684553	4.950935824	9.462137624	0.002427143	0.006067649
C10orf125	0.372610554	3.096310607	8.540961172	0.00392086	0.009219147
C10orf26	-0.283474093	6.619176368	15.39925872	0.000123981	0.000447152
C10orf35	0.360640911	2.773119455	9.259035301	0.002696472	0.006659301
C10orf46	0.12944142	6.078079164	9.107391767	0.002917411	0.007128332
C10orf47	0.51249819	3.784892439	14.44209368	0.000198019	0.000674839
C10orf57	0.261973195	4.620724936	13.82119745	0.000268786	0.000879969
C10orf78	0.604062705	3.330384636	36.40264921	9.01E-09	1.23E-07
C11orf10	0.289060307	6.199335998	18.56807965	2.70E-05	0.000118215
C11orf17	0.174615525	4.062654721	10.9517093	0.001130885	0.003112513
C11orf2	-0.283139048	6.770712865	21.3497708	7.30E-06	3.82E-05
C11orf30	-0.235572609	3.997253019	19.41768902	1.81E-05	8.35E-05
C11orf31	0.388167584	5.498415672	32.71291343	4.41E-08	4.77E-07
C11orf35	0.51207005	1.88974901	11.55068641	0.000834917	0.002381694
C11orf48	0.532640398	5.096507309	49.91208476	3.45E-11	1.36E-09
C11orf53	0.89000586	1.457184117	11.87282037	0.000709875	0.002067362
C11orf67	0.304988193	3.794678578	10.24455501	0.001622329	0.004258651
C11orf73	0.301020428	4.747044894	19.78134837	1.52E-05	7.19E-05
C11orf74	0.344028736	3.035408937	19.14025074	2.06E-05	9.32E-05
C11orf75	0.268423987	4.542818473	10.54122683	0.001393907	0.003734196
C11orf82	0.786665426	1.69216133	32.60017195	4.63E-08	4.98E-07
C11orf83	0.6486439	4.051582251	35.56614849	1.29E-08	1.67E-07
C11orf86	1.755025292	1.72369547	23.63174741	2.54E-06	1.53E-05
C12orf11	0.195689705	4.622324368	9.707987931	0.002137649	0.00542735
C12orf26	0.225378662	2.184191758	10.30680499	0.001571416	0.004144541
C12orf34	-1.313427692	3.461281606	27.05259229	5.38E-07	4.06E-06
C12orf44	0.24285982	5.5833269	14.46970799	0.000195318	0.000667206
C12orf45	0.550357802	3.265381829	35.65370848	1.24E-08	1.62E-07
C12orf47	0.271154431	4.009476999	15.96623711	9.41E-05	0.000352752
C12orf48	0.825097595	2.290816934	57.00575835	2.14E-12	1.54E-10
C12orf51	-0.464956649	5.818278176	29.12251129	2.14E-07	1.84E-06
C12orf68	-0.939596798	2.227798202	24.58015032	1.65E-06	1.06E-05
C13orf15	-0.465092541	4.572415218	13.02607804	0.000398691	0.001243666
C13orf18	-0.556003372	2.819972636	9.242800286	0.002719501	0.006708164
C13orf27	0.289581187	2.716515018	10.24566365	0.001621408	0.004257004
C13orf33	-1.014863769	4.839930688	16.14694964	8.63E-05	0.000327009
C13orf34	0.504773978	3.030870475	27.31594052	4.78E-07	3.67E-06
C13orf36	-2.330924688	1.110333725	33.3972267	3.28E-08	3.71E-07
C13orf37	0.279969273	4.478860525	14.02742032	0.000242787	0.000805165
C14orf102	-0.189938967	3.784553152	13.46640605	0.000320343	0.001026473
C14orf119	0.353437829	5.775758371	45.60866135	1.95E-10	5.39E-09
C14orf126	0.170665491	3.574811474	9.853162645	0.001983561	0.005091492
C14orf129	0.494983535	5.562895231	35.22995761	1.49E-08	1.87E-07
C14orf132	-1.173675557	4.757933969	57.0825884	2.09E-12	1.52E-10
C14orf138	0.298866809	3.11013053	20.38268677	1.15E-05	5.62E-05
C14orf139	-0.728412321	2.219896348	27.78923868	3.87E-07	3.06E-06
C14orf143	0.511719744	1.850869866	32.3303032	5.21E-08	5.51E-07
C14orf153	0.426202993	4.755943141	34.76179725	1.82E-08	2.24E-07
C14orf156	0.514390075	5.133410773	28.56855058	2.73E-07	2.26E-06
C14orf166	0.25718885	6.81452893	23.03467369	3.34E-06	1.94E-05
C14orf176	1.325174239	1.256767575	35.03561358	1.62E-08	2.03E-07
C14orf179	0.288912107	4.027684174	12.10066592	0.000632977	0.001864795
C14orf1	0.267309716	5.767703814	14.10192497	0.000234036	0.000780139
C14orf2	0.394260366	5.771451474	22.04773268	5.28E-06	2.90E-05
C14orf43	-0.24159242	5.45933973	10.54610917	0.001390436	0.003725587
C14orf4	-0.562854278	5.704787837	49.58763027	3.93E-11	1.51E-09
C14orf80	0.640885263	3.535285944	36.64376933	8.13E-09	1.13E-07
C15orf21	0.365567509	1.644141864	10.64249221	0.001323702	0.003568191
C15orf23	0.755339432	3.470446011	63.77556628	1.64E-13	2.06E-11
C15orf24	0.181668736	6.026169746	10.1008533	0.001746408	0.004546799
C15orf29	0.331322415	4.496069047	40.43733802	1.64E-09	3.00E-08
C15orf41	0.345963459	3.194412838	15.67021702	0.00010867	0.000399242
C15orf42	0.988591109	1.947551652	42.44576039	7.14E-10	1.49E-08
C15orf48	0.850415309	6.207793983	22.97245671	3.44E-06	1.98E-05
C15orf58	0.386852911	1.141393336	15.67063383	0.000108648	0.000399242
C15orf59	-1.000120782	1.258559293	37.77071747	5.04E-09	7.51E-08
C16orf13	0.234100841	5.061763298	13.86755822	0.000262705	0.000862202
C16orf57	0.197243937	5.589128738	16.14281868	8.64E-05	0.000327394
C16orf59	0.776656943	1.523339911	34.43141676	2.10E-08	2.52E-07
C16orf5	-0.600350588	4.810532132	31.62167111	7.10E-08	7.18E-07
C16orf61	0.460872586	4.431289835	55.42956495	3.94E-12	2.51E-10
C16orf75	0.75014793	3.180111006	37.12664388	6.62E-09	9.45E-08
C16orf7	0.232614984	4.621930889	8.745041086	0.003523778	0.008420887
C16orf87	0.308937184	2.786361213	24.21781545	1.94E-06	1.22E-05
C16orf88	0.27869773	4.265990891	21.09907213	8.21E-06	4.21E-05
C16orf89	-1.050373888	2.510864325	17.72976817	4.03E-05	0.000167904
C16orf91	0.275902247	3.1214364	18.53785431	2.74E-05	0.000119564
C16orf93	0.346258866	1.503137261	9.615994526	0.002241588	0.005651597
C17orf103	-0.588923459	3.962053495	46.73606867	1.24E-10	3.77E-09
C17orf107	-0.611073251	2.293407704	20.63267764	1.02E-05	5.08E-05
C17orf108	-0.544173767	3.260455764	30.37236313	1.23E-07	1.15E-06
C17orf37	0.617134618	5.272628869	30.22061168	1.31E-07	1.21E-06
C17orf39	-0.254569904	3.808548064	18.21802487	3.19E-05	0.000136417
C17orf42	0.324822386	3.075678547	19.70455083	1.58E-05	7.41E-05
C17orf51	-0.738189386	3.559047111	43.26186947	5.10E-10	1.12E-08
C17orf53	0.910566509	1.2134834	48.09611819	7.14E-11	2.42E-09
C17orf55	0.811238696	1.623360269	14.35798498	0.00020634	0.000698758
C17orf61	0.273385808	4.018001739	10.18854094	0.001669585	0.004372391
C17orf68	-0.524728246	4.545460881	40.12052556	1.88E-09	3.36E-08
C17orf73	1.247127305	1.204171376	8.788639204	0.003444795	0.008251208
C17orf80	-0.270367138	4.377748237	17.15790833	5.30E-05	0.000213852
C17orf87	-0.793083313	1.03259838	18.87842096	2.33E-05	0.000103913
C18orf19	0.290678236	4.031035046	16.09756135	8.83E-05	0.000333511
C18orf1	-0.662103506	5.304660977	46.81915315	1.20E-10	3.65E-09
C18orf45	0.373486976	3.198643982	13.10194798	0.000383851	0.001203597
C18orf54	0.279654846	1.858767031	8.542849654	0.003916982	0.009211526
C18orf8	0.307393921	4.942997099	16.44192554	7.48E-05	0.000289296
C19orf21	0.633422659	7.2650209	17.0980776	5.45E-05	0.000219242
C19orf22	0.198063638	6.635731671	11.65390142	0.000792542	0.002273356
C19orf24	0.299459371	5.088076556	19.0183595	2.18E-05	9.81E-05
C19orf29	-0.134941133	4.614013317	8.852467398	0.003331593	0.008003895
C19orf30	-2.4673565	2.782598391	35.40984669	1.38E-08	1.76E-07
C19orf33	0.786721176	7.262573602	14.32303105	0.000209962	0.000709362
C19orf39	0.300903274	1.731561044	8.908284807	0.003236018	0.007797575
C19orf40	0.435580903	0.761093727	12.87517176	0.000429709	0.001329535
C19orf48	0.490922626	5.202285645	25.14927588	1.27E-06	8.46E-06
C19orf51	0.558065373	1.565920617	12.94745911	0.000414514	0.001287476
C19orf52	0.18581349	3.430104923	13.45901628	0.000321518	0.00103001
C19orf54	0.22816355	3.42139796	9.120183082	0.002898078	0.007085876
C19orf57	0.488537423	0.573846421	14.0735959	0.000237325	0.000788741
C19orf63	-0.578281559	7.912149908	30.18397503	1.34E-07	1.23E-06
C1D	0.242036653	3.884582296	14.44206001	0.000197988	0.000674839
C1GALT1	0.390014097	5.286212937	16.09331075	8.85E-05	0.000333994
C1QL1	-3.598974405	4.197224796	76.96281579	1.36E-15	6.77E-13
C1QTNF1	-0.374287084	6.14079311	11.51603098	0.000849798	0.002417643
C1QTNF7	-0.594549314	2.708087779	15.25376496	0.00013309	0.000475909
C1R	-0.541170413	8.844694491	15.63764554	0.000110431	0.000404533
C1S	-0.536304672	9.508157471	13.55004373	0.000307395	0.000990245
C1orf112	0.675770675	2.782247489	56.43511971	2.67E-12	1.85E-10
C1orf113	0.772664592	3.317576583	19.0484903	2.15E-05	9.68E-05
C1orf114	-0.67716357	1.879827069	9.494079746	0.002387514	0.005982008
C1orf116	0.504562519	6.935642857	15.18470622	0.000137686	0.000490595
C1orf125	1.365605063	0.700960371	11.10084464	0.001048563	0.002916996
C1orf127	-1.674268542	2.897121571	24.11758741	2.04E-06	1.26E-05
C1orf131	0.300459161	3.932366796	15.90533059	9.69E-05	0.000361639
C1orf135	1.081239753	0.757911389	45.9116289	1.73E-10	4.91E-09
C1orf151	0.292897495	5.966991193	22.41627909	4.45E-06	2.49E-05
C1orf156	0.322913759	3.171552941	15.12104932	0.000141993	0.000503338
C1orf159	0.474097599	3.253069236	23.84335015	2.31E-06	1.41E-05
C1orf168	-2.374758529	0.77360326	44.67803618	2.86E-10	7.27E-09
C1orf170	1.043839821	2.082436535	34.07861697	2.44E-08	2.88E-07
C1orf172	0.317554018	3.8915378	11.06152086	0.001069535	0.002964514
C1orf174	0.20919655	4.361494435	19.71902168	1.57E-05	7.37E-05
C1orf183	-0.546716177	1.021970031	21.29053189	7.50E-06	3.91E-05
C1orf212	0.219377752	5.17767245	17.54733866	4.40E-05	0.000181272
C1orf27	0.23492692	5.457244478	11.81544968	0.000730576	0.002119549
C1orf31	0.635183808	4.184764096	51.11039575	2.15E-11	9.56E-10
C1orf35	0.224067904	4.063348385	14.20688109	0.000222251	0.000744453
C1orf38	-0.42984676	5.109340221	8.847100003	0.003341279	0.008024502
C1orf50	0.367010967	2.856523767	25.14107033	1.28E-06	8.49E-06
C1orf52	0.305884639	4.010920818	27.86254675	3.74E-07	2.98E-06
C1orf53	0.935001437	0.909265709	39.72397589	2.21E-09	3.82E-08
C1orf59	0.42458212	3.743878263	12.86043395	0.000432879	0.001337343
C1orf77	0.199116292	6.586367829	12.94208384	0.000415625	0.001290096
C1orf86	0.381249398	4.565572585	17.05442543	5.57E-05	0.000223504
C1orf89	-0.273374444	1.809058396	8.476569963	0.004055469	0.009490951
C1orf91	0.42048112	3.533349291	27.10542916	5.25E-07	3.98E-06
C1orf95	-2.648411189	0.655908104	56.04298524	3.12E-12	2.11E-10
C1orf97	0.514026407	2.704153494	19.41577863	1.81E-05	8.35E-05
C20orf111	0.307900722	5.208373115	18.54048224	2.74E-05	0.00011945
C20orf117	-0.527720197	3.395731632	29.74855838	1.62E-07	1.45E-06
C20orf118	0.541953612	2.858394861	9.049814127	0.003006319	0.007315931
C20orf134	0.593731637	1.812678307	23.7912441	2.36E-06	1.44E-05
C20orf151	0.813560945	1.911438933	15.1568715	0.00013954	0.000495858
C20orf160	-0.527081721	1.776474587	24.39407644	1.79E-06	1.14E-05
C20orf177	-0.30584476	2.869086819	8.845398011	0.003343903	0.008028139
C20orf194	-0.461655133	4.920370601	37.18874228	6.45E-09	9.23E-08
C20orf20	0.47215252	4.479196049	39.63249592	2.30E-09	3.95E-08
C20orf24	0.608948411	6.467234854	74.29660634	3.49E-15	1.37E-12
C20orf3	-0.201711592	6.80985436	9.963874099	0.001873731	0.004838744
C20orf46	-0.769175491	2.165102513	10.36346023	0.001526708	0.004044167
C20orf54	0.566396728	3.820421238	14.5641258	0.000186522	0.000640786
C20orf70	-6.114861579	1.989086369	66.57651918	5.80E-14	9.49E-12
C20orf72	0.269014192	4.249870274	14.53601194	0.000189065	0.000647832
C20orf7	0.337232299	3.126516101	13.7364047	0.000280284	0.000912861
C20orf85	4.248259595	0.552331987	46.2972871	1.48E-10	4.34E-09
C21orf2	-0.350322703	4.675332438	16.45650988	7.43E-05	0.000287777
C21orf33	-0.151665895	5.903118161	8.840169154	0.003353038	0.008048736
C21orf45	0.538360254	3.014607894	39.00168211	3.00E-09	4.90E-08
C21orf58	-0.976372148	2.607978215	27.31666617	4.78E-07	3.67E-06
C21orf59	0.214551375	5.385893531	10.00737607	0.001832297	0.004743592
C21orf70	0.404139321	3.188027322	23.18195912	3.13E-06	1.83E-05
C21orf91	-0.27054291	3.810146539	14.91880659	0.00015674	0.000548496
C22orf25	-0.231339103	4.48396281	18.9192083	2.29E-05	0.000102189
C22orf27	0.32605239	2.553086065	10.76017626	0.001246638	0.00338223
C22orf39	-0.241646963	4.281118858	13.16310731	0.00037236	0.001171881
C22orf46	-0.227656757	4.236080364	13.0366068	0.000396528	0.001237986
C2CD2L	-0.254296666	4.553932333	10.17583952	0.001680495	0.004396986
C2CD2	-0.196515764	4.922171027	8.472602488	0.004063917	0.009509184
C2CD4C	-0.75359228	1.450080754	10.06018556	0.001783354	0.004630132
C2orf27A	0.399059916	1.585921693	8.699763102	0.003608157	0.008588504
C2orf29	0.291379491	6.003484677	33.77079762	2.79E-08	3.23E-07
C2orf34	0.412480033	2.534304526	18.73887412	2.49E-05	0.000110039
C2orf40	-1.127626179	1.441983795	25.31117571	1.18E-06	7.94E-06
C2orf43	0.176938215	4.096870191	10.94702173	0.001133582	0.003118752
C2orf47	0.378178508	3.867295636	46.45927315	1.38E-10	4.13E-09
C2orf49	0.335262378	2.723550604	27.43819452	4.52E-07	3.49E-06
C2orf55	-0.33827308	4.150163359	11.20009573	0.000996939	0.002791082
C2orf56	0.198594228	3.662074362	12.73993643	0.000459677	0.001409905
C2orf60	0.246428379	3.74633916	16.62496032	6.85E-05	0.000268574
C2orf70	0.983628223	0.734399367	14.23707082	0.00021899	0.000735742
C2orf79	0.420334904	3.883549079	25.45663455	1.11E-06	7.48E-06
C2orf89	0.767741413	3.064307799	13.36189303	0.000337447	0.001073438
C3orf10	0.196456661	7.307587092	11.74513262	0.000756916	0.002181975
C3orf18	-0.562920071	2.609967373	40.79502398	1.42E-09	2.64E-08
C3orf19	0.309249286	4.636521099	26.55120742	6.74E-07	4.89E-06
C3orf1	0.262102936	5.874102375	26.82619121	5.96E-07	4.40E-06
C3orf23	0.323118209	4.735723656	29.37642999	1.91E-07	1.67E-06
C3orf26	0.320644929	3.992987054	13.4346701	0.00032542	0.001041128
C3orf31	0.340271469	2.851191185	24.05099199	2.10E-06	1.30E-05
C3orf38	0.198875708	4.337704307	15.20424428	0.000136344	0.000486169
C3orf39	-0.349879619	4.2860777	24.50146854	1.71E-06	1.09E-05
C3orf52	0.799098853	4.491510188	31.0954903	8.95E-08	8.71E-07
C3orf55	0.791250752	1.138831595	13.72102242	0.000282423	0.000919
C3orf63	-0.172535283	6.322989919	14.71968711	0.000172784	0.000597563
C3	-0.985925457	10.51847097	22.00442286	5.39E-06	2.95E-05
C4A	-0.642566763	8.566031214	14.59465326	0.00018375	0.000632164
C4BPB	1.344555151	3.701137932	27.84518462	3.77E-07	3.00E-06
C4orf23	0.285276289	3.156022151	26.89268879	5.78E-07	4.29E-06
C4orf33	0.394757853	3.961308709	20.57145887	1.05E-05	5.22E-05
C4orf41	-0.117166452	5.34826727	9.935450844	0.00190132	0.004903867
C4orf42	-0.244161033	4.190339171	10.81657955	0.001211345	0.003300083
C4orf43	0.312496606	4.204955942	27.77821377	3.89E-07	3.08E-06
C4orf52	0.219801278	4.703731008	10.92614162	0.001145678	0.003144859
C5orf22	0.192426412	4.723277235	15.41643802	0.000122948	0.000443869
C5orf28	0.253766283	3.963137243	13.91210012	0.000256993	0.000845603
C5orf34	0.910815847	1.333775086	43.01549848	5.64E-10	1.23E-08
C5orf38	-3.384740371	0.949703199	55.03166899	4.61E-12	2.81E-10
C5orf41	-0.522863564	4.429759548	35.73995748	1.20E-08	1.57E-07
C5orf42	-0.421063529	4.230632027	26.10604443	8.24E-07	5.80E-06
C5orf43	0.273829884	6.353959757	26.63265729	6.50E-07	4.74E-06
C5orf46	0.775573537	1.987536703	9.023885796	0.003047248	0.007401847
C5orf49	-0.85334402	1.068955818	9.02782328	0.003040979	0.00739034
C5orf53	-0.311757597	4.702744637	18.94720278	2.26E-05	0.000101047
C5orf55	-0.444178491	1.496150903	10.996074	0.001105677	0.003050368
C5	-0.904825248	3.200886706	17.32530142	4.89E-05	0.000199528
C6orf115	0.520489502	5.049552901	25.79221061	9.50E-07	6.57E-06
C6orf125	0.539581171	5.699472681	34.96287744	1.67E-08	2.08E-07
C6orf129	0.38489143	3.004330861	18.84114378	2.37E-05	0.000105473
C6orf132	0.547283633	3.489131277	12.40029057	0.000544792	0.001635279
C6orf150	0.425542425	2.403985659	12.18229789	0.000607571	0.001800942
C6orf153	0.233964474	4.811624579	22.1213502	5.10E-06	2.81E-05
C6orf168	-0.538948147	2.060188466	8.701475281	0.003604928	0.008586467
C6orf182	0.255322099	2.552315621	16.63650361	6.81E-05	0.000267373
C6orf203	0.269695379	3.423938419	11.7169326	0.00076775	0.002208766
C6orf204	-0.493963785	1.019623466	14.45879317	0.000196368	0.000670317
C6orf211	0.17365966	4.660235506	10.63125533	0.00133131	0.003585078
C6orf223	0.798502786	3.519452004	11.5782229	0.000823527	0.00235152
C6orf27	-1.176268795	3.578516409	30.15694622	1.35E-07	1.24E-06
C6orf58	-5.348272852	6.737500038	38.53291579	3.66E-09	5.76E-08
C6orf72	-0.156993505	4.955313379	9.3203298	0.002612108	0.006466396
C6orf89	-0.295997031	7.043237228	38.51296368	3.68E-09	5.80E-08
C7orf11	0.324014287	4.540525881	24.66394636	1.59E-06	1.02E-05
C7orf30	0.288905943	4.109539448	24.54849341	1.67E-06	1.07E-05
C7orf36	0.40889853	3.262407853	20.56307009	1.05E-05	5.24E-05
C7orf40	0.339539479	4.083084824	13.06203561	0.000391544	0.001224273
C7orf41	-0.749431037	5.31331625	38.46513406	3.76E-09	5.89E-08
C7orf47	0.443892978	4.138714654	30.91784685	9.67E-08	9.29E-07
C7orf51	-1.127786703	2.102234751	26.17287675	8.00E-07	5.65E-06
C7orf58	-0.942225055	4.387062861	36.65231939	8.11E-09	1.13E-07
C7	-1.68298246	8.752254439	44.70079613	2.83E-10	7.23E-09
C8orf31	0.941350733	1.041319184	19.86603544	1.46E-05	6.96E-05
C8orf38	0.300228543	2.791129297	10.49164703	0.001429657	0.003817253
C8orf42	-0.677476452	3.503261545	24.17975096	1.98E-06	1.23E-05
C8orf59	0.494141079	5.106197633	25.91504466	8.99E-07	6.27E-06
C8orf73	0.628490373	5.231390897	11.26212542	0.000966246	0.002714076
C8orf76	0.398375499	4.299508549	28.45324399	2.88E-07	2.37E-06
C8orf79	-0.470242698	2.598472046	9.151794168	0.00285086	0.006990165
C9orf102	-0.352892058	2.287518541	12.88789337	0.000426994	0.001322267
C9orf123	0.289259225	5.21940747	9.621774988	0.002234969	0.005637862
C9orf140	0.884946538	3.933997853	35.07799729	1.59E-08	1.99E-07
C9orf142	0.229040666	4.675937571	9.58988645	0.00227202	0.005721348
C9orf167	0.421382425	6.037855147	13.78943564	0.000273098	0.000892468
C9orf169	0.878401659	0.898938029	11.79708798	0.000737405	0.002136792
C9orf16	0.348333547	5.770826444	11.14458955	0.001025552	0.002860126
C9orf172	-0.635597234	0.555550447	8.53670106	0.003929622	0.009232995
C9orf25	-0.36787534	4.36247974	20.99261594	8.62E-06	4.40E-05
C9orf30	0.216115306	4.196965617	9.091077792	0.002942262	0.007182988
C9orf45	-0.956937945	2.161848047	35.87335259	1.13E-08	1.49E-07
C9orf46	0.365782651	3.743188073	23.18615738	3.12E-06	1.82E-05
C9orf5	-0.359256671	6.838146506	26.49005826	6.93E-07	5.01E-06
C9orf6	0.30603736	4.03863844	26.69427509	6.32E-07	4.62E-06
C9orf85	0.241097592	3.048166647	14.09670693	0.000234638	0.000781966
C9orf89	0.405356062	4.157227058	28.95740003	2.30E-07	1.95E-06
C9orf91	-0.230740646	4.069287522	10.94239547	0.001136251	0.00312372
CA11	-0.68636496	3.234868449	28.82045851	2.44E-07	2.06E-06
CA13	0.407339398	3.817928805	9.1845757	0.002802946	0.006888177
CA14	0.84181816	0.555058994	10.59999578	0.001352752	0.003635381
CA5B	-0.284849243	3.476042538	15.59919562	0.000112487	0.000410918
CAB39L	-0.439526037	4.26410605	21.99292629	5.41E-06	2.96E-05
CABIN1	-0.260743991	6.201909975	27.51501581	4.37E-07	3.40E-06
CABLES1	0.336085076	4.472032536	8.366016346	0.004298074	0.009997303
CABLES2	0.3136405	3.002303483	9.414876543	0.002487247	0.006198635
CABP4	0.694185861	1.324439227	12.37057313	0.000552866	0.001654369
CABP7	-2.168414704	3.575049247	36.24345967	9.66E-09	1.31E-07
CACHD1	-0.403767397	3.46321412	15.81534676	0.000101275	0.000375647
CACNA1A	-2.733375127	3.65448219	78.66322507	7.45E-16	4.90E-13
CACNA1B	-3.053493191	1.533989786	52.62972802	1.18E-11	5.87E-10
CACNA1C	-0.816519779	5.18472741	26.46655068	7.01E-07	5.04E-06
CACNA1D	-0.802316227	4.437100515	25.39969765	1.14E-06	7.66E-06
CACNA1H	-1.17050063	5.677847066	57.12342359	2.05E-12	1.50E-10
CACNA1I	-2.126545985	0.57537257	67.2478759	4.51E-14	8.07E-12
CACNA2D1	-1.212516257	2.100381424	28.07477257	3.41E-07	2.75E-06
CACNA2D2	-2.13321909	4.103046832	50.5940073	2.64E-11	1.11E-09
CACNA2D3	-1.735271437	1.020915358	44.47863875	3.10E-10	7.67E-09
CACNB2	-1.033072588	2.33443605	23.31669548	2.94E-06	1.74E-05
CACNB3	0.507599827	4.793471295	31.50653997	7.47E-08	7.49E-07
CACNB4	-0.426528342	1.07829632	9.673680291	0.002175822	0.005506883
CACYBP	0.422554599	5.987178494	28.31020077	3.06E-07	2.50E-06
CADM1	-0.613875424	5.367123633	18.47668319	2.82E-05	0.000122768
CADM3	-1.528255186	2.600488197	36.77544712	7.70E-09	1.08E-07
CADM4	-0.600509799	3.984066378	23.39121435	2.84E-06	1.69E-05
CADPS	-1.410289675	4.835684905	31.24198952	8.39E-08	8.25E-07
CALCA	-4.162447794	0.800357314	46.28336444	1.49E-10	4.35E-09
CALCOCO1	-0.278561575	6.465150393	15.35327967	0.000126789	0.000456257
CALCOCO2	-0.209228638	7.032390104	9.75581121	0.00208558	0.005318467
CALCRL	-0.592843132	5.281209616	20.21646833	1.24E-05	6.03E-05
CALD1	-0.492599525	9.070786996	12.44018737	0.000534019	0.001605606
CALML3	3.240602955	0.985845302	24.41385891	1.78E-06	1.13E-05
CALML4	0.43249438	5.649476314	14.96916536	0.000152968	0.000536984
CALY	-3.735330472	4.562191487	58.9237508	1.03E-12	8.98E-11
CAMK1D	-0.584737105	2.380630709	21.10655225	8.18E-06	4.20E-05
CAMK2B	-2.451954406	3.434961729	49.69478234	3.77E-11	1.46E-09
CAMK2N2	-0.9479252	2.257036744	14.73448355	0.00017158	0.000594108
CAMKK1	-0.564142702	3.523950686	33.48071337	3.16E-08	3.60E-07
CAMTA2	-0.400323579	5.639219698	44.84927846	2.66E-10	6.89E-09
CAND2	-1.195751208	2.325371614	60.53761986	5.55E-13	5.70E-11
CANT1	0.343079508	6.551170347	11.61247365	0.00080938	0.00231615
CANX	-0.174941733	9.60941032	8.95205926	0.003163035	0.007640791
CAP2	-0.514084097	3.217782968	14.93009321	0.000155877	0.000545873
CAPG	0.483665376	7.812550488	14.46549546	0.000195771	0.000668437
CAPN12	0.893375722	4.849069433	28.97949502	2.28E-07	1.94E-06
CAPN7	-0.160094022	4.944560581	11.73436856	0.000761033	0.002192532
CAPN8	0.742824631	6.030889459	9.163862979	0.002833353	0.006952279
CAPNS1	0.189961856	8.502597036	13.32584582	0.00034346	0.00109065
CAPS2	-0.62211443	0.591341567	16.63758213	6.80E-05	0.000267307
CAPS	0.571419169	5.573098848	13.27481478	0.000352342	0.001116162
CAPZA1	0.215711297	7.392951474	10.13919037	0.001712385	0.004471538
CARD8	-0.321194576	4.999807178	19.91424402	1.43E-05	6.81E-05
CARKD	-0.217809264	5.805468693	9.062321105	0.002986595	0.007275272
CARS2	0.195266674	4.910901129	10.84014342	0.001196904	0.003264428
CARS	0.314542559	5.666096744	39.40579659	2.53E-09	4.26E-08
CARTPT	-2.919768947	2.421257155	31.18609151	8.60E-08	8.41E-07
CASC3	-0.265088901	6.462937217	33.93641825	2.60E-08	3.05E-07
CASC5	0.711947823	2.560817568	18.60319634	2.66E-05	0.000116471
CASD1	-0.420319324	4.840239542	24.05598012	2.09E-06	1.29E-05
CASKIN2	-0.458097876	5.193588374	44.07168694	3.66E-10	8.72E-09
CASK	0.244236866	6.360510641	13.23943047	0.00035851	0.001132972
CASP3	0.287998421	5.51696156	25.09364021	1.30E-06	8.65E-06
CASP4	0.234736889	6.112444961	8.669708746	0.003665308	0.008701651
CASP6	0.527979344	4.523415894	46.69304499	1.26E-10	3.82E-09
CASP7	0.375274274	5.603974231	20.9175301	8.93E-06	4.54E-05
CASQ2	-1.827524158	1.409426334	30.52734287	1.15E-07	1.08E-06
CASS4	-0.689628024	0.785611837	17.96464402	3.60E-05	0.000151825
CBARA1	0.170908844	6.224396242	9.603828319	0.002255717	0.005684249
CBFB	0.162644533	6.296455391	11.10238881	0.00104758	0.002915383
CBLC	0.848905075	5.258127501	34.86755264	1.74E-08	2.15E-07
CBLN1	-2.709479318	1.593102572	65.12389284	9.94E-14	1.40E-11
CBLN4	-1.307580896	0.851224586	23.90564187	2.24E-06	1.37E-05
CBL	-0.204849868	5.296298175	8.602982035	0.003795545	0.008976113
CBR1	0.32527867	6.081747051	12.21038571	0.000599138	0.001778859
CBX1	-0.176034876	5.868843698	10.92845285	0.001144333	0.003142357
CBX3	0.312944532	7.324186584	32.64188405	4.55E-08	4.91E-07
CBX5	-0.278976134	6.919108474	16.19716662	8.42E-05	0.000319816
CBX6	-0.916818464	4.583474148	47.85226046	7.89E-11	2.62E-09
CBX7	-1.032524138	5.797041511	111.9898701	1.25E-20	7.71E-17
CC2D2A	-0.32349884	3.897347362	12.37328315	0.000552116	0.001652809
CCDC106	-0.346328345	3.825902802	12.87473189	0.000429803	0.001329543
CCDC109A	0.570702498	6.221550726	26.82170034	5.97E-07	4.41E-06
CCDC110	-0.754424306	1.054436527	15.06387268	0.000146013	0.000515317
CCDC120	0.351349428	4.431792929	20.50357428	1.08E-05	5.36E-05
CCDC123	0.236287993	4.513916206	18.43822135	2.87E-05	0.000124686
CCDC12	0.274372453	5.251083798	22.00733806	5.38E-06	2.94E-05
CCDC136	-0.760260865	1.350901403	15.50748104	0.000117618	0.000426436
CCDC137	0.217478644	4.462600035	16.38961225	7.67E-05	0.000295435
CCDC138	0.470211163	0.88621712	15.15390279	0.000139734	0.000496303
CCDC141	-0.779065507	0.880630521	9.748980722	0.002092992	0.005333311
CCDC18	0.424761473	1.561802969	12.56721494	0.000501077	0.001517909
CCDC19	0.822706236	1.461785745	9.652226683	0.002200279	0.005561005
CCDC34	0.491653298	3.57442256	31.72973776	6.77E-08	6.88E-07
CCDC3	-0.495362249	4.629713964	15.17007043	0.000138673	0.000493382
CCDC40	-0.559322685	2.162317836	12.52654513	0.000511366	0.001544876
CCDC42B	0.848549091	0.803630462	9.896236165	0.001940217	0.004990852
CCDC43	0.290875194	4.552511799	34.86935466	1.74E-08	2.15E-07
CCDC46	-0.425983303	3.500125874	25.47887183	1.09E-06	7.43E-06
CCDC47	-0.199136081	7.182047239	8.690785203	0.003625133	0.008623241
CCDC48	-0.48435134	2.098174623	15.83011397	0.000100551	0.000373156
CCDC51	0.244201472	3.362055859	12.05836751	0.000646565	0.001900573
CCDC52	0.364492696	4.386548296	24.6915136	1.57E-06	1.01E-05
CCDC53	0.209431344	4.484431851	11.49156256	0.000860226	0.002443778
CCDC58	0.874525258	3.399007666	87.55711837	3.44E-17	4.52E-14
CCDC59	0.325585808	4.365363718	27.52582425	4.35E-07	3.38E-06
CCDC69	-0.996482762	5.209993689	38.31785743	4.01E-09	6.21E-08
CCDC72	0.319458213	6.091513378	12.87761737	0.00042921	0.001328274
CCDC73	0.540540872	1.209163685	25.06022328	1.32E-06	8.77E-06
CCDC80	-0.854320845	8.387698091	21.19403138	7.85E-06	4.05E-05
CCDC84	0.397150783	3.121499674	13.03660248	0.000396528	0.001237986
CCDC8	-0.424938743	4.353777085	10.53841341	0.001396107	0.003739397
CCDC93	-0.172703465	5.464066279	12.85700774	0.000433615	0.001339332
CCDC97	-0.171361359	5.222222673	10.496972	0.001425773	0.003808287
CCDC99	0.314902773	3.493761244	22.94402623	3.49E-06	2.01E-05
CCKBR	-2.189185605	0.819130679	28.3213008	3.05E-07	2.50E-06
CCL19	-1.374311825	5.066404548	16.44154919	7.48E-05	0.000289361
CCL21	-1.65822879	5.700979767	30.33365469	1.25E-07	1.16E-06
CCL24	1.820779699	1.066108187	20.76757205	9.58E-06	4.82E-05
CCL26	0.967536091	1.410867525	9.436942799	0.002459281	0.006140557
CCL2	-0.654301878	5.668463651	10.94277356	0.001136203	0.00312372
CCL5	-0.631004634	5.089387007	12.70750457	0.000467267	0.001430457
CCNA2	0.756111117	3.979088416	36.19500955	9.85E-09	1.33E-07
CCNB1	0.875419152	4.794289397	53.41893321	8.66E-12	4.70E-10
CCNB2	1.085661643	3.80800029	44.37872393	3.23E-10	7.94E-09
CCNE1	0.820788984	2.423709869	33.84974027	2.69E-08	3.14E-07
CCNE2	0.539564185	1.881585207	21.10015749	8.20E-06	4.21E-05
CCNF	0.581744914	3.000971915	32.72168068	4.39E-08	4.76E-07
CCNI2	0.822787332	1.620873724	25.90246998	9.03E-07	6.29E-06
CCNI	-0.380112161	7.619746098	33.85343667	2.69E-08	3.14E-07
CCNJL	0.89010632	2.223774806	23.25785578	3.02E-06	1.78E-05
CCNK	0.167099361	5.630994448	12.7159019	0.000465223	0.001425101
CCNYL1	0.226422798	4.622796404	12.18123487	0.000607895	0.001801252
CCNY	-0.152775196	6.419730024	8.861302251	0.003316274	0.007972385
CCPG1	-0.241279153	7.126043809	16.19847032	8.41E-05	0.000319698
CCR1	-0.444941455	3.449650281	9.647659072	0.002205389	0.005571975
CCR2	-0.874964473	2.291466053	25.04626137	1.33E-06	8.83E-06
CCR4	-1.113363119	1.120980686	17.24997229	5.07E-05	0.00020592
CCR5	-0.763928361	3.237894113	21.67350968	6.28E-06	3.37E-05
CCR6	-0.598320817	2.906330671	12.18588337	0.000606546	0.001798935
CCR7	-1.76208839	3.483437045	39.11436785	2.86E-09	4.70E-08
CCRL1	0.655742272	3.051385824	15.68467051	0.000107929	0.000397248
CCRL2	0.578938913	3.321985345	21.56965555	6.59E-06	3.51E-05
CCT2	0.368447614	6.906230852	36.25664746	9.59E-09	1.30E-07
CCT3	0.212135497	8.007060371	12.14192203	0.000620004	0.001832012
CCT4	0.186968692	7.339235516	9.739108648	0.002103616	0.005358798
CCT5	0.370216961	7.674782799	37.8153298	4.95E-09	7.39E-08
CCT6A	0.233315196	7.448476877	26.43577493	7.10E-07	5.10E-06
CCT8	0.182817002	7.332888842	12.91351798	0.000421579	0.001307456
CD151	0.374586725	8.687370113	25.17628939	1.26E-06	8.37E-06
CD180	-0.652715884	2.909639098	13.65897181	0.000291266	0.000944805
CD19	-2.289014866	2.294198183	24.0239858	2.13E-06	1.31E-05
CD1C	-0.780857336	2.698164215	11.51641189	0.000849635	0.002417643
CD1D	-0.640348196	2.344330968	21.37791311	7.21E-06	3.78E-05
CD1E	-0.804839349	1.420763791	12.84890908	0.00043538	0.001343922
CD200	-1.083386606	4.452344541	46.29072935	1.48E-10	4.35E-09
CD22	-1.765169507	3.903127296	33.00262555	3.89E-08	4.30E-07
CD247	-0.926583883	2.411269072	26.94465496	5.65E-07	4.21E-06
CD248	-0.483095456	6.823488141	9.73741523	0.002105711	0.005362247
CD27	-1.19402426	3.033327271	28.56988769	2.73E-07	2.26E-06
CD28	-1.118471616	2.043720126	30.87757557	9.84E-08	9.44E-07
CD2AP	0.266930467	7.005795575	10.4730798	0.001443286	0.003847256
CD2	-0.745162149	4.038128146	16.50827753	7.24E-05	0.000281467
CD320	-0.474034994	5.074761586	17.72379717	4.04E-05	0.000168236
CD34	-0.528822168	6.071907959	22.87713411	3.60E-06	2.06E-05
CD36	-1.00476121	5.257884855	21.50767791	6.79E-06	3.59E-05
CD37	-1.245927345	5.127310493	36.22510378	9.73E-09	1.32E-07
CD3D	-0.702934088	2.898266388	11.8266763	0.000726583	0.002109657
CD3E	-1.026942363	4.501935078	25.46429566	1.10E-06	7.47E-06
CD3G	-1.007474117	0.839328783	21.59122918	6.52E-06	3.48E-05
CD48	-1.180298983	4.388850018	29.06552148	2.19E-07	1.88E-06
CD4	-0.64970222	6.081387574	20.04758249	1.34E-05	6.46E-05
CD52	-0.810096343	5.047890351	15.00983249	0.000149958	0.000527313
CD53	-0.671815958	5.903486463	15.26378599	0.000132477	0.000474135
CD55	0.893626896	8.435047591	25.22919273	1.23E-06	8.20E-06
CD58	0.861475911	4.805197632	43.42955281	4.77E-10	1.06E-08
CD5	-1.09324711	2.89260092	30.22184771	1.31E-07	1.21E-06
CD69	-0.973228565	3.596765339	21.52888619	6.72E-06	3.57E-05
CD6	-0.951085797	3.459527991	30.38923342	1.22E-07	1.14E-06
CD74	-0.503442427	11.28722773	9.612152484	0.00224613	0.005662061
CD79A	-1.998031621	4.646345975	31.81299273	6.54E-08	6.72E-07
CD79B	-1.696150172	3.635638401	31.14385449	8.76E-08	8.55E-07
CD7	-0.756755488	3.153327716	17.91404209	3.69E-05	0.00015514
CD81	-0.537252391	9.117285614	30.77873167	1.03E-07	9.81E-07
CD84	-0.917151512	2.77763656	24.43914066	1.76E-06	1.12E-05
CD8A	-0.993268326	3.355373828	26.53950195	6.78E-07	4.92E-06
CD93	-0.682114633	6.94672454	30.8419333	1.00E-07	9.58E-07
CD96	-0.912952834	3.097025101	23.52007676	2.68E-06	1.60E-05
CD99L2	-0.915867966	6.141427121	49.35207202	4.33E-11	1.63E-09
CD99	-0.332016747	7.417692863	9.033666904	0.003031715	0.0073703
CD9	0.490018284	8.029358439	14.45633298	0.000196653	0.000671134
CDA	0.95096402	4.011956837	18.55538444	2.72E-05	0.000118797
CDC123	0.330539562	5.781063246	33.83321236	2.71E-08	3.16E-07
CDC14A	-0.296143359	2.787209881	12.17552651	0.000609638	0.001805591
CDC20	1.05091774	4.103760476	42.96654281	5.77E-10	1.25E-08
CDC25A	1.000670865	1.959283194	50.54445466	2.69E-11	1.12E-09
CDC25C	1.265431043	1.64964629	44.76919761	2.75E-10	7.06E-09
CDC26	0.3560878	2.685192617	16.00401418	9.24E-05	0.000346901
CDC34	0.194632184	5.617835633	11.7339414	0.000761197	0.002192568
CDC40	-0.207088277	4.876080214	17.27150113	5.02E-05	0.000204099
CDC42EP2	0.44426415	4.826890378	18.26902823	3.11E-05	0.000133647
CDC42EP3	-0.296625411	5.534993511	12.44172514	0.000533524	0.001604487
CDC42EP5	0.641688092	4.904762387	19.68922539	1.59E-05	7.45E-05
CDC42SE2	-0.268213465	6.77331299	24.16299198	1.99E-06	1.24E-05
CDC42	0.144809393	8.189408393	8.957592976	0.00315393	0.007622613
CDC45	1.080601901	2.460238354	36.99220015	7.01E-09	9.94E-08
CDC6	0.965288029	3.597371902	49.26289029	4.48E-11	1.66E-09
CDCA2	0.86519282	2.038048118	26.46854293	7.00E-07	5.04E-06
CDCA3	1.045550121	2.81667139	58.09479014	1.41E-12	1.12E-10
CDCA4	0.621639514	3.894863562	53.63894512	7.93E-12	4.40E-10
CDCA5	0.845032299	3.742579246	38.86406297	3.18E-09	5.12E-08
CDCA8	0.987044882	3.524638341	54.99755387	4.67E-12	2.81E-10
CDCP1	0.597707435	7.014125981	26.21946321	7.83E-07	5.55E-06
CDH10	-2.342080988	0.849011369	35.74301437	1.20E-08	1.57E-07
CDH12	-2.774251622	0.686633952	40.99927335	1.30E-09	2.45E-08
CDH22	-1.559705213	2.818407205	22.20706736	4.90E-06	2.72E-05
CDH23	-0.612682066	2.376985688	17.50121164	4.49E-05	0.000184899
CDH26	1.468220284	0.795445328	22.60667976	4.08E-06	2.30E-05
CDH3	0.69703005	6.478250456	13.78759672	0.000273346	0.000893078
CDH5	-0.581858497	5.504828151	26.84293521	5.92E-07	4.38E-06
CDHR3	-2.345795238	2.72740769	49.14290797	4.70E-11	1.72E-09
CDIPT	-0.112427343	6.562566674	8.815241295	0.003396941	0.00814467
CDK17	-0.200167143	5.042305995	10.34189683	0.001543438	0.004081906
CDK1	0.942749476	4.642319928	50.17014557	3.12E-11	1.27E-09
CDK20	-0.27403018	3.142474207	8.386010304	0.004252867	0.009908072
CDK2AP2	0.276623391	5.90310975	18.37111037	2.97E-05	0.000128116
CDK2	0.421447877	4.945830352	38.182091	4.24E-09	6.45E-08
CDK5R1	-0.867866915	3.285129937	24.54412399	1.68E-06	1.07E-05
CDK5R2	-2.294678314	2.801723631	52.70635109	1.15E-11	5.78E-10
CDK5	0.215337806	3.654364453	8.63702712	0.003728512	0.008835763
CDK7	0.371522647	4.591410163	29.34762275	1.93E-07	1.69E-06
CDKL2	-0.872199025	0.812664817	16.68207867	6.66E-05	0.000262418
CDKN1B	-0.214169974	5.898229571	13.71471603	0.000283304	0.000921455
CDKN2A	1.450699189	3.932167415	22.84027083	3.66E-06	2.09E-05
CDKN3	0.942805443	2.725218312	47.75833946	8.18E-11	2.68E-09
CDO1	-1.552976483	3.170045247	63.7192004	1.68E-13	2.10E-11
CDON	-0.714738182	4.003159704	25.80658187	9.44E-07	6.55E-06
CDRT4	-0.463018981	3.992686924	10.25400829	0.001614706	0.004243257
CDS1	0.434056226	5.626354774	16.55551197	7.08E-05	0.000276462
CDS2	-0.281556201	5.279044663	17.24447382	5.08E-05	0.000206357
CDT1	0.710627812	3.335893783	26.12208261	8.18E-07	5.76E-06
CDX1	2.33421088	2.518822084	32.78970095	4.27E-08	4.65E-07
CDX2	0.795789221	3.032212839	9.674051697	0.002175667	0.005506883
CEACAM19	-0.577804789	2.827500533	8.740888748	0.003531788	0.008434459
CEACAM1	0.594202549	6.553459624	14.14430005	0.000229258	0.000765945
CEBPG	0.359373	6.123759596	23.18114061	3.13E-06	1.83E-05
CEBPZ	0.150793216	5.962498597	11.53157012	0.000843016	0.002401484
CECR1	-0.952727432	6.034008154	33.39078471	3.29E-08	3.71E-07
CELF2	-0.970991471	5.097396729	42.35812277	7.41E-10	1.54E-08
CELF3	-2.77582623	3.872106105	49.15861068	4.68E-11	1.71E-09
CELF4	-2.320404033	1.862125817	58.72028471	1.11E-12	9.31E-11
CELF5	-2.016545986	0.666014949	47.35776582	9.63E-11	3.01E-09
CELSR2	-0.634982789	3.963681834	32.41122509	5.03E-08	5.33E-07
CENPA	1.154508559	1.921615353	43.95547038	3.83E-10	9.09E-09
CENPBD1	-0.216858501	3.53270615	8.74281634	0.003527876	0.008427899
CENPC1	-0.260221079	4.174520476	33.92078586	2.61E-08	3.07E-07
CENPE	0.72885176	3.35597219	27.88381722	3.71E-07	2.96E-06
CENPF	0.618595079	5.262339465	18.62477053	2.63E-05	0.000115503
CENPH	0.509849884	2.616542216	17.86941553	3.77E-05	0.000157966
CENPI	0.708756358	0.522866179	13.08219407	0.000387639	0.001213898
CENPK	0.878173455	2.438261047	36.60209272	8.28E-09	1.14E-07
CENPL	0.430855904	2.420692556	28.76972173	2.50E-07	2.10E-06
CENPM	1.097885556	2.71538233	41.60463937	1.01E-09	1.99E-08
CENPN	0.647180632	3.784952407	59.24771593	9.07E-13	8.21E-11
CENPO	0.474655527	1.942677349	25.04304328	1.33E-06	8.83E-06
CENPP	0.533868807	1.838064381	23.13039718	3.20E-06	1.87E-05
CENPQ	0.300994274	2.258098079	12.38798119	0.000548068	0.00164307
CENPV	0.518044955	3.607232016	11.65250199	0.000793225	0.002274414
CENPW	1.064169865	2.934826202	70.25555347	1.50E-14	3.74E-12
CEP110	-0.400387449	4.710402519	28.97932083	2.28E-07	1.94E-06
CEP120	-0.397132304	4.780469686	46.25928443	1.50E-10	4.37E-09
CEP164	-0.175660419	4.8682562	11.78773096	0.000740846	0.002144616
CEP250	-0.269413536	4.748605815	12.41642912	0.00054032	0.001623203
CEP350	-0.213389415	5.981259557	18.35431526	2.99E-05	0.00012899
CEP55	0.93052347	4.057532542	35.54959709	1.30E-08	1.68E-07
CEP68	-0.492250808	4.826146852	85.59635302	6.70E-17	6.93E-14
CEP70	0.336325173	4.443750601	14.46749277	0.000195531	0.000667775
CEP72	0.583166165	2.344606557	16.10113318	8.82E-05	0.000333022
CEP97	-0.351901535	2.213083749	11.40863998	0.000897049	0.002536441
CEPT1	0.1467815	5.157867753	8.709749898	0.003589369	0.008556446
CERKL	-0.720214161	2.804800661	27.03868008	5.41E-07	4.08E-06
CERK	-0.549017459	6.016401632	37.21591126	6.38E-09	9.13E-08
CES8	-0.84379962	1.646444372	23.01637526	3.37E-06	1.95E-05
CETP	-1.106901439	0.601882787	21.45682682	6.95E-06	3.67E-05
CFC1B	-2.127926883	5.345891426	22.08705056	5.19E-06	2.85E-05
CFDP1	0.256322839	5.749680841	16.78649783	6.33E-05	0.000251253
CFL1	0.330841936	9.718990048	30.35146505	1.24E-07	1.15E-06
CFL2	-0.439012039	4.720647826	15.17114357	0.000138593	0.000493301
CFP	-0.877634759	1.696743268	22.97336911	3.44E-06	1.98E-05
CGNL1	-0.674116647	5.023196681	26.82114833	5.97E-07	4.41E-06
CGN	0.40650766	6.980984933	8.858093869	0.003322172	0.007982586
CGRRF1	-0.245829647	3.554289026	8.635379537	0.003731728	0.008840601
CH25H	-0.542886282	3.07331386	10.34342773	0.001542378	0.004079846
CHAC2	0.690512376	1.289288201	42.71445633	6.39E-10	1.37E-08
CHAF1A	0.329754092	3.612952524	17.64525874	4.19E-05	0.000173865
CHCHD1	0.579563362	5.21038284	49.33395386	4.35E-11	1.63E-09
CHCHD2	0.308400083	7.362561492	26.94044432	5.66E-07	4.21E-06
CHCHD3	0.267021442	5.321124753	28.16202001	3.27E-07	2.65E-06
CHCHD4	0.373695874	3.677851992	33.58412754	3.02E-08	3.47E-07
CHCHD5	0.377766277	4.211565976	21.44856047	6.97E-06	3.68E-05
CHCHD7	0.300310857	4.937716528	17.86138668	3.78E-05	0.000158435
CHCHD8	0.357488528	5.362606819	38.75387107	3.33E-09	5.30E-08
CHD1L	0.19144094	5.513024735	8.590800116	0.00381983	0.009019683
CHD2	-0.166942005	7.065258633	9.970607402	0.001867255	0.004824604
CHD3	-0.360866074	7.692327854	21.45785068	6.94E-06	3.67E-05
CHD4	-0.120869676	7.989375047	9.084476463	0.002952379	0.007205257
CHD5	-1.667267073	1.398910771	26.81954575	5.98E-07	4.41E-06
CHD6	-0.552585919	5.651650256	44.04767849	3.69E-10	8.78E-09
CHD8	-0.254369577	6.243481247	32.81028934	4.23E-08	4.61E-07
CHD9	-0.298955128	5.965618079	25.72351114	9.80E-07	6.76E-06
CHEK1	0.539915846	3.117682019	24.82248788	1.48E-06	9.64E-06
CHEK2	0.645515878	2.932091989	40.61289046	1.53E-09	2.81E-08
CHGA	-2.738172789	8.877692678	41.90497773	8.94E-10	1.80E-08
CHGB	-3.063296858	9.343466583	50.58808531	2.65E-11	1.11E-09
CHIC1	-0.221318671	4.186464347	11.41128945	0.000895848	0.002533539
CHIC2	0.228645442	4.159575861	16.27149812	8.12E-05	0.000310068
CHL1	-1.256571795	3.327482158	32.45410083	4.94E-08	5.26E-07
CHMP1A	0.162337004	6.874231371	13.51977006	0.000311987	0.001002361
CHMP2A	0.21801506	6.710451959	14.00950238	0.000244941	0.000810701
CHMP2B	0.294520469	6.35688082	25.32249921	1.18E-06	7.91E-06
CHMP4A	0.238121955	5.836893201	16.05024382	9.04E-05	0.000340178
CHMP4B	0.299660263	7.800647809	38.68726634	3.42E-09	5.43E-08
CHMP4C	0.40247622	4.907677768	11.25539374	0.000969547	0.00272229
CHMP7	-0.177909621	5.659472485	8.641056518	0.00372066	0.008818597
CHM	-0.251558553	4.789236009	18.35676197	2.99E-05	0.000128878
CHORDC1	0.229505546	4.698079894	9.635902046	0.002218665	0.005602584
CHPT1	0.349485576	5.864010925	10.13801025	0.001713647	0.004474025
CHP	0.340145274	7.531252994	18.54561203	2.73E-05	0.000119232
CHRAC1	0.247721859	5.361911007	12.4791503	0.000523629	0.001576517
CHRDL1	-1.928622768	4.89465471	50.81931697	2.41E-11	1.05E-09
CHRDL2	-1.750443659	2.860409259	23.542645	2.65E-06	1.59E-05
CHRD	-0.525048104	3.828982624	20.43314734	1.12E-05	5.51E-05
CHRNA3	-1.166095731	2.186523513	20.91993276	8.93E-06	4.53E-05
CHRNB2	-2.223174133	1.446937589	52.40114808	1.29E-11	6.32E-10
CHST10	-0.396658192	3.279372965	16.07578109	8.93E-05	0.000336433
CHST2	-0.359639164	2.962084949	9.19851759	0.00278251	0.006841441
CHST5	1.815745872	1.372517582	21.46525772	6.92E-06	3.66E-05
CHST6	1.028763658	2.403178996	19.86284458	1.47E-05	6.96E-05
CHST8	-1.626484662	0.728554293	32.17329977	5.58E-08	5.85E-07
CHST9	-1.087256481	3.856835178	15.52684804	0.000116548	0.000423616
CHTF18	0.575186356	3.764036504	23.84501522	2.31E-06	1.41E-05
CHTF8	-0.160420746	6.272813451	12.66122652	0.000478092	0.001458682
CIAPIN1	0.277912023	5.495403513	45.71749162	1.87E-10	5.21E-09
CIB1	0.534117889	7.160864947	44.25297999	3.39E-10	8.27E-09
CIC	-0.395834482	6.404256275	53.09628432	9.81E-12	5.22E-10
CIDECP	0.444183429	2.560396552	40.1232495	1.87E-09	3.36E-08
CIITA	-0.766944334	4.509373958	24.33714897	1.84E-06	1.16E-05
CILP2	-0.860661288	4.073230008	13.32515926	0.000343651	0.001091015
CINP	0.329235645	4.436333922	24.32956008	1.85E-06	1.17E-05
CIRBP	-0.75268855	8.143306612	42.39334676	7.30E-10	1.52E-08
CIRH1A	0.233682241	5.296704822	20.2572511	1.22E-05	5.92E-05
CISD2	0.254977371	5.273123877	15.26694239	0.000132238	0.000473394
CISD3	0.283281539	5.495568169	13.72935987	0.000281261	0.000915839
CISH	-0.438514777	3.984820907	20.43183651	1.12E-05	5.51E-05
CITED2	-0.944560049	5.664718637	45.78844417	1.82E-10	5.11E-09
CIT	0.547841191	3.604396653	21.36171671	7.26E-06	3.80E-05
CIZ1	-0.226609707	6.33109739	26.28590632	7.60E-07	5.40E-06
CKAP2L	0.783837635	2.226912944	22.63089512	4.03E-06	2.28E-05
CKB	-0.83756222	6.539121479	23.33570422	2.91E-06	1.73E-05
CKLF	0.463723806	5.284679194	22.1312221	5.08E-06	2.80E-05
CKS2	1.076548823	4.335631724	70.13825038	1.57E-14	3.86E-12
CLASP1	-0.196656994	5.782117119	17.40718202	4.70E-05	0.000192325
CLASP2	-0.367194259	5.359564043	34.40578459	2.12E-08	2.54E-07
CLCA1	5.379813344	6.925537773	46.1040252	1.60E-10	4.59E-09
CLCF1	0.483955598	4.059654547	11.50893105	0.000852851	0.002425206
CLCN4	-0.405635309	4.093697583	10.87528882	0.001175816	0.003212964
CLCN6	-0.279276509	4.445402788	18.38992829	2.94E-05	0.000127012
CLCN7	-0.1981259	6.442816826	20.77885604	9.53E-06	4.79E-05
CLDN12	0.369794444	6.467075796	14.65011702	0.000178808	0.000616773
CLDN1	0.590801732	7.588925298	10.77769844	0.001235743	0.003354558
CLDN4	0.681255151	8.721892026	19.62535511	1.64E-05	7.64E-05
CLDN5	-0.448171982	4.877143004	10.37462924	0.001518008	0.004024946
CLDN6	2.433526471	1.22508585	33.1630886	3.63E-08	4.05E-07
CLDN7	0.636133135	7.055558246	29.00605316	2.25E-07	1.92E-06
CLEC10A	-1.084630547	2.812649408	24.41578409	1.78E-06	1.13E-05
CLEC14A	-0.44741617	4.398586921	20.74868337	9.66E-06	4.85E-05
CLEC1A	-0.640519246	1.944782225	29.97859615	1.46E-07	1.32E-06
CLEC3B	-0.881616192	3.75507598	28.65135129	2.63E-07	2.20E-06
CLGN	-2.310831119	2.590824962	52.9581927	1.04E-11	5.38E-10
CLIC1	0.347074358	9.039363638	17.2676054	5.03E-05	0.000204366
CLIP3	-1.02211768	4.931742972	60.82979536	4.98E-13	5.19E-11
CLN5	-0.156985763	5.537974228	8.38325946	0.004259016	0.009917608
CLN6	0.207881934	5.398073279	11.35500284	0.000921721	0.002599094
CLN8	-0.251567989	4.445043359	13.215829	0.000362736	0.001145068
CLNS1A	0.158449175	6.124094128	8.463825113	0.00408267	0.009544218
CLRN3	1.064424569	3.762523739	16.40171868	7.63E-05	0.000294273
CLSPN	0.673893657	1.514830518	13.24593768	0.000357353	0.001129564
CLSTN2	-1.149395186	2.637321359	49.82691356	3.57E-11	1.40E-09
CLSTN3	-0.704833672	6.316383037	40.63585578	1.52E-09	2.79E-08
CLTB	0.574102789	7.510388835	28.43372222	2.90E-07	2.39E-06
CLU	-1.257646857	10.01143065	33.29585506	3.43E-08	3.85E-07
CMAH	-0.452415079	3.567622317	15.33752802	0.000127766	0.000459374
CMC1	0.655728666	3.24995197	53.02479441	1.01E-11	5.33E-10
CMIP	-0.242162927	6.553547702	8.452991118	0.00410594	0.009595109
CMKLR1	-0.750331218	4.302496288	23.05245843	3.32E-06	1.92E-05
CMPK1	0.227559808	8.207533567	9.837747869	0.001999368	0.005125704
CMTM6	0.246874736	7.544261701	11.79161861	0.000739397	0.002141845
CMTM7	0.535991062	5.418698445	17.19472024	5.21E-05	0.00021047
CNIH2	-1.970165313	2.884569386	40.0945893	1.90E-09	3.39E-08
CNIH4	0.505998328	5.356878896	67.86641579	3.59E-14	7.13E-12
CNIH	0.168536276	6.263096676	11.77357984	0.000746145	0.002156938
CNKSR1	0.415942523	4.645127384	16.05677403	9.01E-05	0.000339239
CNKSR3	-0.323264766	4.184521096	12.2218396	0.00059564	0.001769564
CNN1	-1.650605647	6.128545542	37.31399566	6.12E-09	8.81E-08
CNNM3	-0.349305195	5.427852324	24.19032245	1.97E-06	1.23E-05
CNNM4	0.304950851	5.070832767	8.647551778	0.003708297	0.008795055
CNOT10	0.255137169	4.712186429	27.52425353	4.35E-07	3.38E-06
CNOT2	0.287720729	6.126393835	18.3966282	2.93E-05	0.000126809
CNOT6L	-0.459297497	5.930236192	49.80187453	3.61E-11	1.41E-09
CNO	0.409249446	3.972236514	43.37315414	4.87E-10	1.08E-08
CNR1	-1.104821174	2.349042177	31.05675959	9.10E-08	8.83E-07
CNRIP1	-0.498884381	3.815065693	22.22330841	4.87E-06	2.71E-05
CNST	-0.23933981	4.87048868	19.21548356	1.99E-05	9.05E-05
CNTFR	-1.913041227	0.952564689	27.45297573	4.50E-07	3.48E-06
CNTN1	-1.082761318	4.327676515	25.90396642	9.03E-07	6.29E-06
CNTN4	-0.74882102	3.129350055	31.14880725	8.73E-08	8.53E-07
CNTNAP1	-0.765238601	3.694463102	36.26020734	9.58E-09	1.30E-07
COASY	0.148794828	5.920572874	10.83422669	0.001200513	0.003271806
COBLL1	-0.340105001	5.379614744	15.94514327	9.51E-05	0.000355917
COG1	-0.288381233	5.421477013	12.57356845	0.000499488	0.001513731
COG4	0.20942175	6.111177577	18.42876595	2.89E-05	0.000125091
COG6	-0.168374377	4.981101696	8.463743595	0.004082845	0.009544218
COG8	-0.159731973	3.947861429	12.81820648	0.000442082	0.001362576
COL11A2	1.524540159	2.400743782	15.40467201	0.000123688	0.000446304
COL14A1	-1.228688737	7.434276583	42.22979587	7.82E-10	1.61E-08
COL15A1	-0.491174239	7.288094406	11.08142297	0.001058948	0.002939108
COL21A1	-0.763079644	1.881293102	16.30207677	8.00E-05	0.000306407
COL4A3BP	-0.272850424	5.678193948	27.61460892	4.18E-07	3.27E-06
COL4A3	-0.856670383	1.633097997	10.59612917	0.001355576	0.003640943
COL4A4	-0.794307356	3.412426248	15.97111543	9.39E-05	0.000352205
COL4A6	-0.782244721	0.600537045	10.3553796	0.001532825	0.00405606
COL9A3	0.980835052	3.308338238	9.723663375	0.002120695	0.005390922
COLEC11	-0.634007554	3.669532687	12.11633103	0.000628132	0.001853161
COMMD1	0.230480178	3.778603109	9.406518632	0.002498034	0.00622073
COMMD2	0.166401447	5.106498815	14.53359306	0.000189289	0.000648447
COMMD3	0.295321306	5.183426841	23.43753199	2.78E-06	1.66E-05
COMMD4	0.294656633	5.520355982	30.55631	1.13E-07	1.07E-06
COMMD5	0.184569716	4.564381606	15.07007581	0.000145571	0.00051413
COMMD6	0.302672019	6.44998999	9.388539531	0.002521605	0.006273462
COMMD7	0.314075406	5.878883448	37.36445098	5.99E-09	8.65E-08
COMT	0.211321416	6.573679878	14.02711825	0.000242823	0.000805165
COPS5	0.247582848	5.789522421	27.15907637	5.13E-07	3.89E-06
COPS6	0.212805059	6.590350322	12.46626745	0.000527014	0.001585861
COPS7B	0.258472719	5.303366792	18.96272732	2.24E-05	0.000100431
COPZ1	0.215956136	7.580914454	14.74981969	0.000170253	0.000590784
COQ10A	-0.348845483	2.785812553	10.88993175	0.001166968	0.003193611
COQ10B	0.237057527	5.37387386	17.96938147	3.59E-05	0.000151583
COQ2	0.253871277	3.458072958	10.78613356	0.001230267	0.003342199
COQ3	0.37058682	2.493879901	14.83676637	0.000163158	0.000568072
CORO1A	-1.126328558	6.328432687	34.35362031	2.17E-08	2.59E-07
CORO1B	0.160475025	7.017874996	9.30273173	0.002636048	0.006521202
CORO2B	-0.901439238	2.443792178	38.46421007	3.76E-09	5.89E-08
CORO7	-0.20288372	5.692018047	9.462750324	0.002426374	0.006066773
COX16	0.336137116	5.679001438	21.52178696	6.74E-06	3.57E-05
COX17	0.468150457	5.284693506	25.47075388	1.10E-06	7.45E-06
COX19	0.26256398	4.252611824	11.47981435	0.000865348	0.002456687
COX4I1	0.29488608	8.341164696	17.58572985	4.31E-05	0.000178276
COX4NB	0.403990758	4.664122351	68.37363171	2.98E-14	6.35E-12
COX5A	0.43399893	6.071490946	38.97433558	3.03E-09	4.93E-08
COX5B	0.358547021	6.094753709	23.44389248	2.77E-06	1.65E-05
COX6A1	0.371702948	6.579220614	23.10174819	3.24E-06	1.89E-05
COX6B1	0.4615424	7.235052817	38.48158729	3.73E-09	5.87E-08
COX6C	0.420431193	6.780471309	20.89893474	9.01E-06	4.57E-05
COX7A2	0.368328502	6.599168331	19.88005538	1.45E-05	6.92E-05
COX7B	0.482621238	6.530659316	29.72656702	1.63E-07	1.46E-06
CPA3	-0.581987249	4.705480108	10.16318061	0.001691663	0.004422212
CPEB3	-0.288867773	2.864033133	14.54314693	0.000188404	0.000645721
CPEB4	-0.520702901	5.691599428	38.29017911	4.05E-09	6.24E-08
CPE	-2.012039456	8.932693173	54.1933397	6.40E-12	3.68E-10
CPLX1	-0.858043156	2.683646054	20.20674951	1.25E-05	6.05E-05
CPLX2	-2.902187833	5.641924809	48.29342937	6.61E-11	2.31E-09
CPNE3	-0.185635912	6.837167919	13.19036682	0.000367351	0.001157629
CPOX	0.336848772	4.372228204	29.03442256	2.22E-07	1.90E-06
CPS1	2.168929849	4.747832397	31.81865577	6.52E-08	6.71E-07
CPSF3	0.322808399	5.140768359	31.21763289	8.47E-08	8.30E-07
CPSF4	0.23020597	4.152417509	12.8193451	0.000441831	0.001362383
CPSF6	0.165028884	6.389127795	10.25739855	0.001611688	0.004236864
CPSF7	-0.181020314	6.338132275	22.67466108	3.95E-06	2.23E-05
CPT1C	-0.704865355	3.230116947	25.32164476	1.18E-06	7.91E-06
CPVL	-0.475777915	5.356766555	9.067845148	0.002978347	0.007261287
CPXM2	-0.788692874	5.441838956	23.99238137	2.16E-06	1.32E-05
CR1	-1.310875003	3.113257632	28.14738397	3.30E-07	2.67E-06
CR2	-1.535889776	5.240703776	8.608279907	0.003785405	0.008954462
CRAMP1L	-0.224939355	4.586125537	11.4044085	0.00089897	0.002540386
CRAT	-0.322607477	5.784159267	13.39181395	0.000332426	0.001059712
CREB1	-0.099973185	5.780872798	9.522963225	0.002351973	0.005899085
CREB3L1	0.50123913	7.173775334	9.020562914	0.003052522	0.007412172
CREB3L2	-0.453062206	6.88360818	35.34049383	1.42E-08	1.80E-07
CREB3L3	1.776304288	2.262230108	16.37289564	7.73E-05	0.000297448
CREB3L4	0.403764036	4.2214246	15.40366898	0.000123715	0.000446304
CREB3	-0.655899354	5.948780225	18.12509994	3.34E-05	0.000142016
CREBBP	-0.369060581	6.510410712	39.44272401	2.49E-09	4.21E-08
CREBL2	-0.488568107	6.456343798	52.86662737	1.07E-11	5.50E-10
CRH	-1.444780277	0.75774801	9.482222289	0.002402333	0.006010816
CRIM1	-0.314602013	6.774663168	13.75135347	0.000278221	0.000907572
CRIPT	0.360427125	4.178301975	31.33384477	8.05E-08	7.94E-07
CRISPLD1	-0.603021627	3.757404167	16.92397815	5.93E-05	0.000236798
CRISPLD2	-0.816480844	7.910865597	27.82542544	3.81E-07	3.02E-06
CRKL	-0.182739976	6.542817658	12.93530682	0.00041703	0.001294179
CRLS1	0.382397351	5.787638106	26.21697818	7.84E-07	5.55E-06
CRMP1	-1.911633111	4.611591487	67.17437074	4.65E-14	8.12E-12
CRTAC1	-0.999082452	2.41964315	21.57368609	6.58E-06	3.50E-05
CRTC1	-0.724628916	4.520537852	58.56274224	1.18E-12	9.75E-11
CRTC3	-0.36629866	5.748292391	43.16053453	5.32E-10	1.17E-08
CRY2	-0.785109195	5.688994668	75.04001529	2.68E-15	1.14E-12
CRYBA2	-3.020614424	4.641374726	40.78758723	1.42E-09	2.65E-08
CRYGS	0.816807454	0.826317232	22.14726307	5.04E-06	2.79E-05
CSDE1	-0.172518643	9.174902116	10.76800635	0.001241676	0.0033694
CSE1L	0.238910594	6.400423809	15.11278736	0.000142567	0.000505001
CSF1R	-0.745067841	5.923226912	22.59563604	4.10E-06	2.31E-05
CSF1	-0.5533429	4.877777173	21.69965439	6.21E-06	3.33E-05
CSF2RB	-1.129898697	4.323391548	38.24342502	4.13E-09	6.34E-08
CSGALNACT2	-0.260788217	5.677296595	10.79632852	0.001223897	0.003329268
CSNK1D	-0.246614025	7.212373192	24.74519073	1.53E-06	9.91E-06
CSNK1G2	-0.140190736	6.22305786	10.7827248	0.001232404	0.003347226
CSNK2B	0.216067031	6.921803786	12.08530439	0.000637878	0.001877705
CSRP1	-0.372382905	8.535452643	10.73426543	0.001263248	0.003421522
CST7	-0.579112822	2.665456329	12.49788287	0.00051875	0.001564247
CSTA	0.706082383	3.945225616	9.062918058	0.002985989	0.007275019
CSTB	0.666884172	7.846551561	37.54495366	5.55E-09	8.12E-08
CSTF2T	-0.176186733	5.4188516	19.42078659	1.80E-05	8.34E-05
CSTF2	0.264948187	3.738771263	15.30400133	0.00012987	0.000465725
CTAGE9	0.730900622	3.846754237	20.17137224	1.27E-05	6.13E-05
CTBP2	0.181249482	6.14332048	9.53572534	0.002336507	0.005865374
CTDP1	-0.199706072	4.746158492	10.90226764	0.00115967	0.003178129
CTDSP2	-0.259091241	7.867719705	13.76828265	0.000275904	0.000900419
CTGF	-0.71364833	8.922928499	16.9153685	5.95E-05	0.000237587
CTNNA1	0.211136653	9.138175195	10.51229192	0.001414658	0.003782089
CTNNBL1	0.24581936	5.84201955	20.85176335	9.21E-06	4.66E-05
CTNND2	-1.326203257	3.20998893	22.96127988	3.46E-06	1.99E-05
CTNS	-0.228470789	3.740464816	11.73436999	0.000761033	0.002192532
CTPS	0.290238949	4.90344883	11.09683555	0.001050536	0.002921835
CTSF	-0.646737586	5.701328012	38.74732799	3.34E-09	5.32E-08
CTSG	-1.620705886	0.946846751	27.40179241	4.60E-07	3.55E-06
CTSL2	0.832947551	3.225926271	13.59341241	0.000300886	0.000971871
CTSO	-0.410985845	6.08918408	32.26657537	5.36E-08	5.64E-07
CTTNBP2	-0.940253281	2.715140043	31.75126212	6.71E-08	6.85E-07
CTTN	0.205626288	8.310452941	9.306753297	0.002630558	0.006508731
CTU1	0.488716573	1.851961071	23.49933228	2.70E-06	1.62E-05
CUBN	-0.476190187	1.133374233	15.10949345	0.000142796	0.000505606
CUEDC1	-0.308448737	4.776243927	14.5192816	0.000190623	0.000652863
CUL4B	-0.143196442	6.366033249	12.91029571	0.000422256	0.001308715
CUL5	-0.119617964	5.422506221	13.53119591	0.000310227	0.000997708
CUL9	-0.244630785	4.719959357	20.93090072	8.88E-06	4.51E-05
CWC15	0.271597918	5.434236316	23.05895941	3.31E-06	1.92E-05
CX3CR1	-0.855147422	2.0798458	21.833324	5.83E-06	3.16E-05
CXCL12	-1.036574713	6.564620156	26.57675361	6.67E-07	4.85E-06
CXCL13	-1.411283336	4.70988295	11.49660579	0.000858178	0.002439395
CXCL9	-1.183533976	5.496637441	15.59899529	0.000112529	0.000410971
CXCR4	-0.831212061	7.172120269	20.33726181	1.17E-05	5.72E-05
CXCR5	-1.838614425	1.998885099	27.31529737	4.78E-07	3.67E-06
CXCR6	-0.696876804	2.507809968	14.96941432	0.000152919	0.000536941
CXXC1	-0.224177224	5.097887056	16.29669052	8.02E-05	0.000307083
CXorf21	-0.622401481	1.456577344	18.50622361	2.78E-05	0.000121192
CXorf26	0.346506374	4.931801981	40.08945573	1.90E-09	3.39E-08
CXorf36	-0.479066392	4.315203403	21.75154543	6.06E-06	3.26E-05
CXorf57	-1.855114542	3.043671073	61.6820671	3.61E-13	4.02E-11
CYB561D1	-0.35202233	3.815443125	17.4984869	4.50E-05	0.000185087
CYB5B	0.292661001	6.660035757	15.61918257	0.000111399	0.000407047
CYB5D1	-0.386499275	4.221440738	17.31984537	4.90E-05	0.000199926
CYB5D2	-0.597288325	4.199193771	34.5110473	2.03E-08	2.45E-07
CYB5R2	0.781610784	3.188874771	36.88437423	7.34E-09	1.03E-07
CYB5R3	-0.280154078	7.975312337	22.19947696	4.92E-06	2.73E-05
CYB5RL	-0.488931834	1.374923517	24.34837337	1.83E-06	1.16E-05
CYBASC3	-0.326007988	5.470270255	31.27164796	8.28E-08	8.14E-07
CYBB	-0.616064036	6.112394127	12.10555235	0.000631539	0.001860939
CYBRD1	-0.525247375	7.767195038	16.49163901	7.30E-05	0.000283432
CYCS	0.351894654	6.938588901	19.5128397	1.73E-05	8.01E-05
CYFIP2	-1.001559383	5.334895044	51.01548442	2.23E-11	9.85E-10
CYGB	-0.500309579	5.653489856	20.39058211	1.14E-05	5.61E-05
CYLD	-0.395985227	6.196548837	43.75867163	4.16E-10	9.71E-09
CYP1B1	-0.891589933	6.352443493	22.21649495	4.88E-06	2.71E-05
CYP27C1	0.773106038	1.851872275	8.961239851	0.003148277	0.00761149
CYP2B6	1.089323061	1.579153843	8.615871152	0.003770394	0.008923326
CYP2C9	1.234690176	3.322083177	14.9036873	0.000157944	0.00055231
CYP2J2	0.67614033	3.274529739	17.62866956	4.23E-05	0.000174995
CYP2R1	0.365861332	3.64458719	20.41883757	1.13E-05	5.54E-05
CYP2S1	0.736819934	6.3636609	8.593291667	0.003815224	0.009010276
CYP2U1	-0.696736719	3.982686967	53.44085945	8.57E-12	4.66E-10
CYP2W1	1.089098679	2.239221852	11.00621603	0.001100163	0.003037775
CYP3A4	1.622282821	2.070048821	11.75663542	0.00075267	0.002172763
CYP46A1	-2.280126456	1.084113039	64.71876619	1.15E-13	1.59E-11
CYP4F12	0.721850282	3.395304234	10.48867679	0.001432028	0.003821469
CYP4V2	-0.28855233	5.560082001	9.846107609	0.001990871	0.005107538
CYP7B1	-0.552032643	2.384424447	13.94712761	0.000252591	0.000832216
CYS1	-0.632621757	4.560601429	10.26470685	0.00160588	0.004222363
CYSLTR1	-1.438193345	1.283342181	48.39605635	6.33E-11	2.22E-09
CYTH2	0.220464975	6.328363664	11.08452343	0.001057121	0.002935725
CYTH3	-0.316882099	5.642889742	11.19964431	0.000997264	0.002791451
CYTH4	-0.583371923	3.921280926	19.75315391	1.54E-05	7.27E-05
CYTIP	-0.753692664	4.494575645	18.33301355	3.02E-05	0.000130198
CYTSA	-0.482765141	5.927482526	54.49403396	5.68E-12	3.27E-10
CYYR1	-0.567704963	4.424636291	23.94964299	2.20E-06	1.35E-05
D4S234E	-1.059363519	2.333143427	18.39299387	2.94E-05	0.00012695
DAAM1	-0.42405764	4.553072532	20.24549951	1.22E-05	5.95E-05
DAAM2	-0.938560706	4.468018084	31.5368317	7.38E-08	7.42E-07
DACT3	-0.467992597	3.432322793	10.38953417	0.001506397	0.004000021
DAD1	0.182181495	7.259553557	10.69319664	0.001289919	0.003484633
DAP3	0.181732025	6.611184132	10.35986733	0.001529309	0.004049717
DARC	-1.172696491	5.075517968	20.4129103	1.13E-05	5.55E-05
DARS2	0.368129726	4.650058816	23.90775352	2.24E-06	1.37E-05
DAZAP1	0.243197547	6.089070004	23.38800538	2.84E-06	1.69E-05
DBC1	-1.944220023	1.099799123	45.95640181	1.70E-10	4.85E-09
DBF4	0.452361229	3.236013969	33.4798403	3.16E-08	3.60E-07
DBNDD2	0.296147665	5.792383316	18.84559077	2.37E-05	0.000105283
DCAF11	-0.238311593	6.326729182	20.66498126	1.01E-05	5.02E-05
DCAF13	0.282647055	5.282397816	18.1697161	3.26E-05	0.000139357
DCAF16	-0.206360924	5.123767133	10.83763612	0.001198432	0.003267364
DCAF7	-0.237102669	7.029626688	15.52813244	0.000116442	0.000423448
DCAKD	-0.320343431	4.36895632	24.77099472	1.51E-06	9.82E-06
DCBLD2	0.692559523	6.848040882	14.43694979	0.000198534	0.000675875
DCHS1	-0.51862884	5.393936928	15.4708439	0.000119767	0.000433251
DCK	-0.324329218	4.831754249	23.23327074	3.05E-06	1.79E-05
DCLK1	-1.160558524	3.666956452	46.38118023	1.43E-10	4.22E-09
DCLK2	-0.758859572	2.812375205	42.5452551	6.85E-10	1.45E-08
DCLRE1B	0.289101542	3.276341935	19.10198915	2.10E-05	9.47E-05
DCLRE1C	0.253891624	3.850585017	8.967935406	0.003136985	0.007586725
DCN	-0.599199147	9.941759246	13.27349541	0.000352573	0.001116649
DCTN1	-0.207361553	7.194398683	28.36705466	2.99E-07	2.45E-06
DCTN4	-0.268172212	6.201994459	26.76285541	6.13E-07	4.51E-06
DCTN5	0.246228761	6.204535375	20.48992758	1.09E-05	5.39E-05
DCTPP1	0.256113208	5.002482924	14.69802807	0.000174627	0.000603073
DCUN1D5	0.689246158	4.340045976	33.68089716	2.90E-08	3.35E-07
DCX	-2.284402385	1.041284848	44.35200218	3.27E-10	8.00E-09
DDA1	0.261669538	5.399275331	29.70921568	1.65E-07	1.47E-06
DDB1	-0.155302009	7.890702174	21.4079417	7.11E-06	3.73E-05
DDC	-1.632198583	4.348739857	20.91298991	8.95E-06	4.55E-05
DDHD1	-0.275592873	4.470400668	14.78420973	0.00016741	0.000581337
DDIT3	0.505158648	5.151391711	14.20179364	0.000222861	0.000745979
DDR2	-0.819167463	3.691444965	18.13247536	3.32E-05	0.000141642
DDX10	0.249453878	4.77097213	20.79936528	9.44E-06	4.76E-05
DDX17	-0.23133933	8.890625267	11.50412414	0.000854784	0.002430226
DDX24	-0.385227252	7.615469944	34.93132663	1.69E-08	2.10E-07
DDX27	0.223571521	6.163141271	25.34489601	1.16E-06	7.84E-06
DDX39	0.352129563	5.389768028	28.35847885	3.00E-07	2.46E-06
DDX3X	-0.250142148	8.305145372	17.23435103	5.11E-05	0.000207245
DDX47	0.212871585	5.693804874	10.6423365	0.001323807	0.003568191
DDX52	0.222456784	4.923850228	21.4216912	7.06E-06	3.72E-05
DDX54	0.177877065	6.180720128	11.04312886	0.001079568	0.00298889
DDX56	0.133703925	5.810887895	8.684511528	0.003637044	0.008648733
DDX5	-0.2903474	9.307270737	15.91197292	9.66E-05	0.000360924
DDX60L	0.414602903	5.57675423	18.13883998	3.31E-05	0.000141323
DDX6	-0.224590646	7.247018687	32.1295681	5.69E-08	5.94E-07
DEAF1	-0.286631463	5.008558934	28.0121092	3.50E-07	2.82E-06
DECR2	0.311582206	4.347959669	8.973900973	0.003127315	0.007569662
DEDD2	0.304729312	5.471607258	13.15945143	0.000373037	0.001173756
DEF8	-0.252687281	5.334453941	28.64275496	2.64E-07	2.20E-06
DEFA5	4.153472226	2.70510827	30.63137757	1.10E-07	1.04E-06
DEFA6	3.762598785	1.649401223	27.08030375	5.32E-07	4.02E-06
DEFB1	0.866192019	6.055411643	9.932574687	0.001904375	0.004909124
DENND1A	-0.315080747	4.511258571	18.72367528	2.51E-05	0.0001107
DENND1C	-0.590652508	4.016669578	29.70882482	1.65E-07	1.47E-06
DENND2A	-0.570439823	3.222012862	19.30130066	1.91E-05	8.75E-05
DENND4A	-0.454489059	4.960095924	55.58193399	3.72E-12	2.39E-10
DENND4B	-0.273628119	5.400317488	20.44220894	1.12E-05	5.49E-05
DENND5A	-0.450252409	5.929371576	31.32112559	8.10E-08	7.98E-07
DENND5B	-0.450362446	4.19365821	23.18212349	3.13E-06	1.83E-05
DENR	0.203239012	6.041430787	20.20042304	1.25E-05	6.06E-05
DEPDC1B	0.699127401	2.624643962	14.73422205	0.00017158	0.000594108
DEPDC1	1.043526692	2.563428678	35.90161169	1.12E-08	1.47E-07
DEPDC5	-0.306630986	3.726459673	30.35063764	1.24E-07	1.15E-06
DEPDC7	0.554323488	1.487894416	10.96860337	0.001121217	0.003088254
DERA	0.29839909	5.228214886	20.99712387	8.61E-06	4.39E-05
DERL2	0.22823917	5.059930162	9.728654356	0.002114986	0.005380189
DES	-3.799883589	8.5774743	42.17435431	8.00E-10	1.64E-08
DEXI	-0.226249002	4.968064247	21.01991258	8.51E-06	4.35E-05
DFNB59	0.42782351	0.567280281	9.726225436	0.002117637	0.005384094
DGCR11	0.525165673	1.356773816	20.58809611	1.04E-05	5.18E-05
DGCR2	-0.228082268	7.159961892	16.82926241	6.20E-05	0.000246538
DGCR6L	-0.202202794	4.973532232	12.54417483	0.000506879	0.001533411
DGKB	-1.163827069	0.678743895	13.93567996	0.00025408	0.000836741
DGKE	-0.323828234	4.072416857	10.04621352	0.001796099	0.004659045
DGUOK	0.393277661	5.417377981	36.98951061	7.02E-09	9.94E-08
DHFRL1	-0.268762895	3.444689868	17.17658522	5.25E-05	0.000212179
DHFR	0.373064956	3.273256558	15.62292381	0.000111196	0.000406718
DHODH	0.36945926	2.761400029	19.31462386	1.90E-05	8.71E-05
DHRS11	0.425270075	3.157060887	9.671978527	0.002177733	0.005510081
DHRS1	0.390067438	4.850492844	20.02848232	1.35E-05	6.50E-05
DHRS2	-0.936025454	3.529453589	8.643868895	0.003715557	0.008807944
DHRS3	0.475348955	7.028434346	16.40864752	7.60E-05	0.000293525
DHX15	0.124856315	7.202492665	8.904890702	0.003241748	0.007810083
DHX29	-0.12230686	5.418602765	10.9104844	0.001154835	0.003166391
DHX32	0.244698679	5.803171626	13.346471	0.000339965	0.001080261
DHX40	-0.225827638	5.718227035	13.4919765	0.000316311	0.001014893
DIABLO	0.210448648	5.308042245	12.1733893	0.000610292	0.001806788
DIAPH3	0.665572168	2.58448331	16.58785625	6.97E-05	0.000272831
DICER1	-0.285247578	6.192036961	27.05202502	5.38E-07	4.06E-06
DIDO1	-0.198839833	6.322625846	15.37432972	0.000125495	0.000451939
DIP2C	-0.440029229	5.370798457	30.49833415	1.16E-07	1.09E-06
DIRAS1	-1.534311913	2.367132965	43.51456227	4.60E-10	1.03E-08
DIRAS2	-1.187740405	1.376213949	21.31790206	7.41E-06	3.87E-05
DIRAS3	-1.720088731	3.785019659	49.53509484	4.02E-11	1.54E-09
DIRC2	0.229672789	4.419392158	10.59686235	0.001354877	0.00363974
DIS3L	-0.300251638	4.619688395	30.58575265	1.12E-07	1.06E-06
DISC1	-0.227044958	3.245260608	10.45226831	0.001458719	0.003885534
DISP2	-0.927473687	2.567174858	23.03269982	3.35E-06	1.94E-05
DIXDC1	-0.578474052	4.508109251	40.08730968	1.90E-09	3.39E-08
DKC1	0.20970634	6.045245644	14.43567597	0.000198609	0.000675875
DKK1	1.007108778	4.917129143	10.70693695	0.001281101	0.003464046
DKK3	-0.475054056	6.941891109	15.29170676	0.000130686	0.000468304
DLC1	-0.614513223	5.627781606	28.16420794	3.27E-07	2.65E-06
DLG2	-1.248145873	2.080318533	50.24818608	3.02E-11	1.24E-09
DLG4	-0.894400503	4.337870335	39.98245652	1.99E-09	3.50E-08
DLGAP3	-1.668547938	0.702617425	48.04894393	7.28E-11	2.45E-09
DLGAP5	1.062033326	3.577023968	41.08365688	1.26E-09	2.37E-08
DMBX1	1.287261753	0.681032554	15.581644	0.000113483	0.000413722
DMD	-0.84677146	4.426284865	31.3418152	8.03E-08	7.93E-07
DMKN	0.592643433	4.742455532	16.25074949	8.20E-05	0.000313042
DMPK	-0.432607792	5.474607527	13.88195968	0.000260904	0.000857458
DMXL1	-0.406951538	5.364824429	49.74817738	3.69E-11	1.43E-09
DMXL2	-0.347004516	5.043614104	16.20882736	8.37E-05	0.000318351
DNA2	0.526610284	2.059601491	21.24071185	7.68E-06	3.98E-05
DNAH14	0.708728442	2.075245156	21.52630607	6.72E-06	3.57E-05
DNAH3	1.0792914	0.811071071	17.37806761	4.77E-05	0.000194937
DNAH7	-0.648146706	1.564396202	13.57491659	0.000303586	0.00097928
DNAH9	-1.868789763	0.831051175	50.79739279	2.43E-11	1.05E-09
DNAJA2	0.113211561	6.376757134	10.37075484	0.001520813	0.004030168
DNAJA4	0.462757805	5.798104054	15.05243582	0.00014687	0.000517962
DNAJB11	0.366530463	6.529589879	34.68414234	1.88E-08	2.30E-07
DNAJB13	1.015995722	1.606088102	8.410287369	0.004199395	0.00979453
DNAJB1	0.595468247	7.625767906	21.73910344	6.09E-06	3.28E-05
DNAJB5	-0.666622201	3.823759699	22.86542976	3.62E-06	2.07E-05
DNAJB9	-0.413390252	5.768950603	21.02376418	8.50E-06	4.35E-05
DNAJC15	0.289128383	5.82316548	10.1068004	0.00174119	0.004535368
DNAJC17	0.33383699	3.705639166	28.93373584	2.32E-07	1.97E-06
DNAJC18	-0.59913855	3.075123688	41.17578149	1.21E-09	2.30E-08
DNAJC19	0.246752101	4.395336294	12.5942256	0.00049436	0.001500922
DNAJC1	0.329426092	5.492835636	20.24457302	1.22E-05	5.95E-05
DNAJC27	-0.345321336	2.706011106	32.26223671	5.37E-08	5.65E-07
DNAJC2	0.434210366	5.268653427	42.34877935	7.43E-10	1.54E-08
DNAJC5	-0.203322494	6.678710082	9.297938734	0.002642608	0.006535195
DNAJC6	-1.502116823	2.597017279	44.64038211	2.90E-10	7.33E-09
DNAJC9	0.338657233	5.051932652	34.47070794	2.06E-08	2.49E-07
DNAL1	-0.222012039	4.429511734	10.89813925	0.001162107	0.003182715
DNASE1L3	-1.419912099	0.870746234	22.79301788	3.74E-06	2.13E-05
DNASE2B	-3.344034406	0.876796748	59.02016742	9.92E-13	8.76E-11
DNASE2	-0.153291387	5.982866292	9.006058247	0.003075328	0.007460041
DNER	-1.664844137	2.514123649	24.98312453	1.37E-06	9.04E-06
DNM1	-0.603900961	5.010914588	21.14856435	8.02E-06	4.13E-05
DNPEP	0.152139805	5.685071344	8.997310352	0.003089365	0.007487819
DNTTIP1	0.552877527	5.312376595	39.849224	2.10E-09	3.65E-08
DNTTIP2	0.284505186	6.19233027	30.32448919	1.25E-07	1.16E-06
DOCK10	-0.976950743	4.597477875	46.40494192	1.42E-10	4.20E-09
DOCK11	-0.674120668	4.611504921	29.93063349	1.49E-07	1.35E-06
DOCK1	-0.240301591	6.469208897	12.607064	0.0004912	0.001493614
DOCK2	-0.914732495	5.053473359	27.44315922	4.52E-07	3.49E-06
DOCK3	-0.951404471	1.517069198	18.73323412	2.50E-05	0.000110304
DOCK4	-0.481424937	4.168424966	24.53300444	1.68E-06	1.08E-05
DOCK8	-0.727858969	5.419136259	24.1375222	2.02E-06	1.26E-05
DOCK9	-0.237206576	6.431428054	10.5518051	0.001386399	0.003717405
DOK2	-0.624279985	3.548422486	18.00537062	3.53E-05	0.000149377
DOK3	-0.500375453	3.346422014	14.62233176	0.000181228	0.000624377
DOK4	0.372638319	6.195180108	14.47493852	0.000194852	0.0006664
DOK6	-0.654774871	2.320827946	24.85655116	1.45E-06	9.50E-06
DOLPP1	0.263933728	4.106415186	15.05839237	0.000146404	0.000516446
DONSON	0.363457509	3.330766736	25.72389182	9.80E-07	6.76E-06
DOPEY1	-0.350206072	4.993521332	27.96246256	3.58E-07	2.88E-06
DPAGT1	0.161247306	5.529017027	8.779016436	0.003461795	0.008283705
DPCD	0.401535467	3.98580465	19.20073427	2.00E-05	9.09E-05
DPEP1	-1.229140887	5.54492057	20.34403419	1.17E-05	5.71E-05
DPF2	-0.112551434	5.422117882	10.52997076	0.001401942	0.003752944
DPH1	-0.402564617	4.585492533	27.63141271	4.15E-07	3.26E-06
DPM1	0.366106586	5.081227745	36.1594858	1.00E-08	1.35E-07
DPM2	0.220996025	5.190692573	13.53119062	0.000310228	0.000997708
DPP6	-2.566826735	3.759934634	52.81580393	1.10E-11	5.59E-10
DPP7	-0.317262121	7.046937269	13.26003653	0.000354861	0.001122737
DPT	-0.931271129	5.260066328	15.73633238	0.000105265	0.000388756
DPY19L1	0.271408561	5.984022309	12.37937088	0.000550436	0.001648802
DPY19L2P2	-0.832317325	0.971093471	18.00550525	3.53E-05	0.000149372
DPY19L2	-0.813785594	2.029486261	14.58755143	0.000184368	0.00063412
DPY19L3	-0.390395927	3.623976024	19.06575741	2.13E-05	9.61E-05
DPY30	0.449670089	4.991292453	50.36630524	2.88E-11	1.19E-09
DPYSL2	-0.310710238	7.121797223	14.25690424	0.000216848	0.000729733
DPYSL3	-0.409139744	8.090784057	8.942923945	0.003178459	0.007674208
DQX1	1.233730701	2.123667885	12.47919306	0.000523717	0.001576517
DRG1	0.16233995	5.617588227	8.560734946	0.003880451	0.009137491
DSC3	1.177101725	2.708466304	14.22633376	0.000220186	0.000738906
DSCAML1	-1.475499165	1.802592063	31.09750635	8.94E-08	8.70E-07
DSCAM	-3.405543611	0.62818749	66.08166775	6.97E-14	1.08E-11
DSCC1	0.640659333	2.190692082	30.08004685	1.40E-07	1.28E-06
DSN1	0.359911044	3.959497362	17.91227911	3.69E-05	0.000155168
DSTYK	-0.385881294	4.736704507	53.79714518	7.45E-12	4.15E-10
DST	-0.294534646	7.966082422	16.76755966	6.39E-05	0.000252793
DTL	0.718756436	3.297582962	28.53155345	2.78E-07	2.29E-06
DTNA	-1.152322753	3.401190762	41.69072065	9.77E-10	1.94E-08
DTX1	-0.473110841	4.609524683	14.01173709	0.000244728	0.000810553
DTX2	0.450381222	5.214588528	23.46550381	2.74E-06	1.64E-05
DTX3	-0.505955704	4.863828365	26.24175233	7.75E-07	5.50E-06
DTYMK	0.557914966	4.047943476	48.46603961	6.16E-11	2.17E-09
DUOX1	0.662476156	3.494943752	11.44609487	0.000880364	0.002495601
DUOXA1	0.865720413	1.794064423	11.58402784	0.000821118	0.002346028
DUS2L	0.226419249	3.108716179	13.64803211	0.0002928	0.000949142
DUS4L	0.286818384	2.874263898	10.55307358	0.001385501	0.003715802
DUSP10	0.518943815	4.645290533	17.96996294	3.59E-05	0.000151583
DUSP11	0.241723058	4.647713775	38.64003568	3.49E-09	5.52E-08
DUSP12	0.298706398	3.928794728	18.93573019	2.27E-05	0.000101535
DUSP14	0.254566002	3.992381641	8.676212255	0.003652863	0.008677797
DUSP15	-1.225763333	0.736026151	30.92651717	9.63E-08	9.27E-07
DUSP16	-0.301937051	5.903909942	17.5390956	4.41E-05	0.000181937
DUSP19	-0.228747396	2.378853428	8.488079602	0.004031064	0.009441468
DUSP1	-0.523307696	7.94697488	10.53379933	0.0013994	0.003746832
DUSP23	0.31809262	5.338069007	11.07410264	0.001062807	0.002947559
DUSP26	-2.062626563	2.946718009	47.76588501	8.17E-11	2.68E-09
DUSP6	0.430623367	7.062728077	19.3521957	1.86E-05	8.58E-05
DVL1	0.316108751	6.480152657	16.5669224	7.04E-05	0.000275292
DVL2	-0.265982761	4.738678298	16.6412096	6.79E-05	0.000266912
DYNC1H1	-0.19078304	8.7976372	13.13326366	0.000377923	0.001187323
DYNC1I1	-1.376976606	2.833726312	43.68754509	4.29E-10	9.92E-09
DYNLL1	0.247613714	7.403807696	27.86807378	3.73E-07	2.97E-06
DYNLL2	-0.395343104	5.780153368	31.42376169	7.74E-08	7.70E-07
DYNLRB1	0.257178701	6.894217976	13.14126605	0.000376423	0.001183381
DYNLT1	0.492422665	6.051479444	58.54731465	1.19E-12	9.75E-11
DYRK1A	-0.178067678	6.259075357	15.5275232	0.000116477	0.000423464
DYSF	-0.365585126	4.474018917	10.51025861	0.001416269	0.003784995
DYX1C1	0.373947212	1.744633191	11.89331876	0.000702497	0.002049173
DZIP3	-0.671523834	4.814534949	30.5279858	1.15E-07	1.08E-06
E2F1	0.705629908	3.240291292	25.61781593	1.03E-06	7.03E-06
E2F2	0.585139399	1.505080332	13.27599545	0.000352061	0.001115516
E2F7	0.916727783	1.991368442	21.24374812	7.67E-06	3.98E-05
E2F8	0.695630834	2.124089022	15.09432488	0.000143858	0.000508591
EBF1	-0.646006214	3.525041463	26.55865355	6.72E-07	4.88E-06
EBF3	-0.480118837	2.024321442	11.69496315	0.0007763	0.00222986
EBF4	-0.699223802	4.070381367	33.60832611	2.99E-08	3.44E-07
EBI3	-0.652425988	1.245847689	13.85541979	0.000264283	0.000866598
EBNA1BP2	0.347178073	5.663380836	33.72358582	2.85E-08	3.29E-07
EBPL	0.452137774	4.708483636	19.2530562	1.95E-05	8.91E-05
EBP	0.728322264	5.624490137	73.67575022	4.36E-15	1.66E-12
ECHDC3	-0.563223204	2.512136059	8.545457335	0.003911874	0.00920699
ECHS1	0.192387192	6.488866209	10.41689458	0.001485341	0.003949178
ECM2	-0.50913968	4.408513146	14.73122656	0.000171854	0.000594772
ECT2	0.664188199	5.475583686	31.76641763	6.67E-08	6.83E-07
EDARADD	-0.819555027	2.89823775	21.19170215	7.86E-06	4.06E-05
EDA	-0.913291499	2.279232004	35.41919805	1.37E-08	1.75E-07
EDN3	-1.719379562	5.18449607	26.2827745	7.61E-07	5.40E-06
EDNRB	-0.912162144	4.422132056	43.59074976	4.46E-10	1.01E-08
EEA1	-0.260904426	5.203626783	14.80141568	0.000166006	0.000576876
EED	0.244262388	4.29664311	22.37941654	4.53E-06	2.53E-05
EEF1A2	-1.420085122	6.236669464	24.37327516	1.81E-06	1.15E-05
EEF1E1	0.466211152	3.986255121	37.42031654	5.85E-09	8.46E-08
EFCAB4A	0.673803694	5.514192523	15.31588834	0.000129155	0.00046362
EFCAB4B	0.972717411	2.394818494	16.2263259	8.30E-05	0.000316428
EFCAB6	-0.780662581	0.780489256	24.65104556	1.59E-06	1.03E-05
EFEMP1	-0.758905085	7.125890852	22.0445663	5.29E-06	2.90E-05
EFHA2	-0.707371939	2.104734631	27.99056381	3.53E-07	2.84E-06
EFHD2	0.55327384	7.474935158	36.0173498	1.06E-08	1.42E-07
EFNA1	0.574982346	6.954357113	15.80259907	0.000101933	0.000377701
EFNA4	0.557596715	3.766828288	17.26545306	5.03E-05	0.000204568
EFNB1	0.474097356	6.864602656	14.548884	0.000187921	0.000644371
EFNB3	-1.979606778	3.21246452	61.49997565	3.87E-13	4.21E-11
EFR3B	-1.604042402	2.3337534	57.2338704	1.97E-12	1.46E-10
EFTUD1	0.219939305	4.821796954	11.78183271	0.00074305	0.002150137
EFTUD2	0.202861126	6.384368905	24.18612091	1.97E-06	1.23E-05
EGFL7	-0.484693881	5.253989524	12.18771471	0.000606032	0.001797854
EGFLAM	-0.576550207	2.913982345	12.23458348	0.000591888	0.001760584
EHD3	-0.41038269	3.707188098	16.7785491	6.36E-05	0.000252079
EID1	-0.368835185	7.518861498	29.45407392	1.84E-07	1.62E-06
EID2B	-0.632997939	1.747113912	17.70027553	4.08E-05	0.000170032
EIF1AD	0.143497189	4.731232794	10.98913038	0.001109584	0.003059123
EIF2AK1	0.257066656	7.552315447	21.21746828	7.76E-06	4.02E-05
EIF2AK2	0.377335402	4.58495142	15.49463739	0.000118358	0.000428902
EIF2AK3	-0.247125281	5.082911946	12.34233757	0.000560738	0.001676193
EIF2B1	0.141759036	5.62344868	9.832519254	0.002004759	0.005135886
EIF2B2	0.2823965	4.928615235	30.7180509	1.06E-07	1.00E-06
EIF2B3	0.174055308	4.316677165	8.527250487	0.003949132	0.009267731
EIF2B5	0.147640696	5.670426527	10.7446728	0.001256522	0.003405496
EIF2C1	-0.14221603	5.183460384	8.46142042	0.004087823	0.009554314
EIF2S1	0.231592601	6.333462834	21.9249953	5.59E-06	3.04E-05
EIF2S2	0.379973822	6.677779954	43.67773624	4.30E-10	9.92E-09
EIF3B	0.232863263	7.30201468	16.53525423	7.15E-05	0.000278338
EIF3CL	0.264839587	9.190867136	14.27381052	0.000215053	0.00072441
EIF3I	0.295415493	7.375520561	33.04047899	3.83E-08	4.23E-07
EIF3J	0.268939459	6.27815617	26.29537565	7.57E-07	5.39E-06
EIF3L	-0.327649213	8.214805069	22.18410526	4.95E-06	2.74E-05
EIF3M	0.319279286	7.199368577	26.91638137	5.72E-07	4.25E-06
EIF4B	-0.265294642	8.595071719	20.15522249	1.28E-05	6.17E-05
EIF4E2	0.232093973	6.307331687	25.00242617	1.36E-06	8.97E-06
EIF4ENIF1	-0.127657754	4.765046035	10.03422947	0.00180719	0.004681942
EIF5A2	0.355451573	4.118142199	14.43630485	0.000198548	0.000675875
EIF5AL1	0.385669086	5.93202919	39.61617034	2.32E-09	3.97E-08
EIF5A	0.236459486	7.694967384	15.96975779	9.40E-05	0.000352242
EIF6	0.39385945	7.1252371	54.59579301	5.45E-12	3.17E-10
ELANE	-4.801051252	1.636341031	64.25022065	1.38E-13	1.81E-11
ELF2	-0.203611117	5.184451764	29.3186089	1.96E-07	1.70E-06
ELF3	0.540190244	9.310745435	10.6801824	0.001298691	0.003507024
ELFN1	-0.929149922	2.199389324	25.32711605	1.17E-06	7.90E-06
ELL2	-0.757386819	6.680080797	31.78898878	6.61E-08	6.78E-07
ELL3	0.443545153	3.424125159	11.61519027	0.000808172	0.002313147
ELL	-0.180479022	4.741373181	15.10883234	0.000142842	0.000505606
ELMO1	-0.775427508	5.00386975	24.77994809	1.50E-06	9.80E-06
ELMO2	-0.242817373	5.533619458	26.89577798	5.77E-07	4.28E-06
ELMO3	0.369983022	5.777903151	11.77954316	0.000744035	0.002152126
ELN	-0.877774626	7.369197069	27.38378678	4.64E-07	3.57E-06
ELOVL1	0.275582503	6.487993226	18.46173981	2.84E-05	0.000123522
ELOVL4	-0.773957138	1.988038153	17.31290034	4.92E-05	0.000200537
ELOVL5	-0.283222741	6.35649145	13.52759276	0.000310781	0.00099893
ELOVL6	0.794582107	4.512973401	46.09847881	1.60E-10	4.59E-09
ELTD1	-0.382711291	4.944971696	12.50775189	0.000516265	0.0015574
EMCN	-0.629058835	4.013297162	18.08220347	3.41E-05	0.000144609
EME1	0.928643095	1.2402414	30.37259563	1.23E-07	1.15E-06
EMID1	-0.511457681	3.440305609	16.12554844	8.71E-05	0.000329538
EML1	-0.725058472	4.359483776	38.30796026	4.02E-09	6.23E-08
EML3	-0.234284667	5.820127486	15.64653533	0.000109928	0.000402994
EML5	-0.831312921	1.458374638	26.29176994	7.58E-07	5.39E-06
EML6	-1.163741628	1.497701907	41.26124743	1.17E-09	2.23E-08
ENAM	-1.205805264	2.201020952	20.02776111	1.36E-05	6.50E-05
ENG	-0.697212223	7.747895983	42.45886129	7.11E-10	1.49E-08
ENO1	0.393572827	9.998775948	14.37790934	0.000204325	0.000692744
ENOX1	-0.487136604	2.366866943	13.43669098	0.000325094	0.001040316
ENOX2	-0.177296618	3.936127692	12.97129991	0.000409624	0.001273927
ENPP2	-1.417870464	6.72269152	48.01602826	7.39E-11	2.48E-09
ENPP4	-0.312820376	5.17324981	14.57699358	0.000185302	0.000636898
ENPP5	-0.532830529	3.913110043	13.0738321	0.000389334	0.001218153
ENTPD1	-0.285758142	6.356012968	9.861830258	0.001974816	0.005071743
ENTPD8	0.815344843	3.462101706	10.38878111	0.001507058	0.004000309
ENY2	0.420026751	5.152061042	33.57434453	3.04E-08	3.48E-07
EP300	-0.45352616	6.564297668	36.62350527	8.20E-09	1.14E-07
EP400	-0.243758417	5.760569979	15.5335258	0.000116137	0.000422654
EPAS1	-0.536919104	7.842513863	34.92956261	1.69E-08	2.10E-07
EPB41L2	-0.469994271	6.666704737	24.00846257	2.14E-06	1.32E-05
EPB41L3	-0.983201242	5.210482304	46.47286812	1.38E-10	4.13E-09
EPB41L5	-0.317440717	4.334026167	16.77658593	6.36E-05	0.00025211
EPB41	-0.238119706	5.673199429	9.623617869	0.002232781	0.0056343
EPC1	-0.389255304	4.193658639	32.98394053	3.92E-08	4.32E-07
EPC2	-0.345809035	4.699221702	44.06012113	3.67E-10	8.75E-09
EPCAM	0.491858584	8.904409777	20.19665828	1.25E-05	6.07E-05
EPHA1	0.356720383	4.371386461	9.90243915	0.001934038	0.004976728
EPHA2	0.795211239	7.351014894	23.82663988	2.33E-06	1.42E-05
EPHA3	-0.774212616	5.117604751	23.99540296	2.15E-06	1.32E-05
EPHA7	-1.209941536	1.948295972	9.899652594	0.001936903	0.004983214
EPHX1	-0.453235793	6.38119848	20.90346002	8.99E-06	4.56E-05
EPHX2	-0.679746971	4.138806692	19.11395452	2.09E-05	9.43E-05
EPHX4	1.056612118	2.062590385	29.11328358	2.14E-07	1.84E-06
EPM2AIP1	-0.295232833	5.415567623	20.1871615	1.26E-05	6.09E-05
EPM2A	-0.534247625	2.412541648	32.92509405	4.02E-08	4.41E-07
EPS15	-0.189161187	6.521672108	16.86651863	6.09E-05	0.000242756
EPS8L1	0.812213923	6.771867547	18.90639062	2.30E-05	0.000102775
EPS8L2	0.385792296	7.159618375	15.39872166	0.00012403	0.000447219
EPT1	0.195027523	5.613139286	8.794329448	0.003434226	0.008227254
ERBB2	1.081133853	8.060145955	34.30760887	2.21E-08	2.64E-07
ERBB3	0.449439925	7.782632787	10.17794384	0.001678904	0.004393617
ERC1	-0.490083143	6.001584538	23.57324738	2.61E-06	1.57E-05
ERCC4	-0.245682301	3.276021107	14.41313537	0.00020082	0.000682138
ERCC6L	0.958054208	1.569454888	39.53525112	2.40E-09	4.08E-08
EREG	1.064289001	3.914684575	10.07843689	0.001766851	0.004593052
ERGIC2	0.190437162	5.231363846	8.580715154	0.003840055	0.009061529
ERGIC3	0.19380357	7.847973675	10.81398009	0.001212949	0.00330383
ERG	-0.619625962	4.371009197	28.54285708	2.76E-07	2.28E-06
ERH	0.267049398	6.478967726	24.47504542	1.73E-06	1.10E-05
ERI1	0.309261234	4.183535404	23.374468	2.86E-06	1.70E-05
ERI2	0.29680753	3.835969431	16.93328522	5.90E-05	0.000235731
ERMAP	-0.221151511	4.116078765	15.00587108	0.000150209	0.000528067
ERN1	-1.140963888	3.178155212	42.23206333	7.81E-10	1.61E-08
ERO1LB	-1.778258459	6.707951153	40.8556134	1.38E-09	2.58E-08
ERO1L	0.512397393	6.914477683	14.58738518	0.000184406	0.00063412
ERP44	0.16617455	6.651631709	9.079590604	0.00295989	0.007221066
ESCO2	0.794297106	2.02876792	27.16056949	5.13E-07	3.89E-06
ESPL1	0.863085126	2.522093309	35.7315967	1.20E-08	1.57E-07
ESPN	1.119722296	3.403446381	20.35883848	1.16E-05	5.68E-05
ESR1	-0.741120624	1.769581465	23.5455059	2.64E-06	1.59E-05
ESRP1	0.514189788	6.652008109	18.68316311	2.56E-05	0.000112516
ESRP2	0.390448482	5.295676193	16.09716615	8.84E-05	0.000333546
ESRRG	-0.9373933	2.220988859	22.3468319	4.60E-06	2.57E-05
ESYT1	-0.253214902	6.960816617	13.00944677	0.000401922	0.001252663
ETFA	0.35830433	6.310768811	36.9790993	7.05E-09	9.98E-08
ETFB	0.35835739	6.214629658	14.25882433	0.000216676	0.000729324
ETHE1	0.586376072	5.466531651	33.20517458	3.56E-08	3.99E-07
ETNK2	-0.447634833	3.575661959	10.63915361	0.001326055	0.00357292
ETS1	-0.537892577	7.556727356	22.09996801	5.15E-06	2.84E-05
ETV4	0.837217117	4.938685109	31.21951697	8.47E-08	8.30E-07
ETV7	0.479601064	3.089359004	14.27886111	0.000214519	0.00072324
EVC2	-0.343424396	2.499467673	9.154214428	0.002847278	0.006982897
EVC	-0.603520172	4.760405404	19.36985112	1.85E-05	8.52E-05
EVI2A	-0.488684839	4.239852296	10.7162155	0.001275058	0.003449639
EVI2B	-0.712311499	4.962389324	18.71445108	2.52E-05	0.000111196
EVI5L	-0.237964005	4.569025764	14.39999911	0.00020212	0.00068607
EVL	-0.751208602	5.801530737	45.5232287	2.03E-10	5.54E-09
EXO1	0.950921695	2.122851226	33.41273917	3.26E-08	3.68E-07
EXOC1	0.25920456	5.740707721	25.80184627	9.46E-07	6.56E-06
EXOC3L2	-0.468889436	2.366392212	23.46344223	2.75E-06	1.64E-05
EXOC5	-0.183505324	5.902631977	15.09475359	0.000143828	0.000508591
EXOC7	-0.280868154	6.808418646	30.25570723	1.29E-07	1.20E-06
EXOSC10	0.14536603	6.036016857	12.35270738	0.000557834	0.0016682
EXOSC1	0.490368224	4.518109298	43.95401369	3.84E-10	9.09E-09
EXOSC2	0.211328709	4.375890356	12.52237323	0.000512434	0.001547455
EXOSC3	0.370411012	3.925686891	31.03428589	9.18E-08	8.90E-07
EXOSC4	0.468240712	4.324014219	41.23570804	1.18E-09	2.25E-08
EXOSC5	0.366360227	3.945594728	18.62174329	2.63E-05	0.000115563
EXOSC7	0.505655194	5.093269536	50.51804793	2.71E-11	1.13E-09
EXOSC8	0.348389658	4.131912968	18.63083964	2.62E-05	0.000115191
EXPH5	0.346048779	3.800666291	8.915761631	0.003223431	0.007769832
EXTL1	-0.604980928	0.768272237	9.881897123	0.001954437	0.005024753
EXTL3	-0.297954459	5.777150204	18.59278716	2.67E-05	0.000116907
EZH1	-0.41049717	5.336324071	52.28106544	1.35E-11	6.56E-10
EZH2	0.684684724	3.616444119	41.62961694	1.00E-09	1.98E-08
EZR	0.44789456	9.298129452	15.30980551	0.000129503	0.000464639
F10	-1.861753399	4.194590888	51.13946483	2.13E-11	9.50E-10
F11R	0.440026769	8.481984598	20.72900905	9.75E-06	4.89E-05
F2RL1	0.484878695	6.59751418	12.8821032	0.000428314	0.001325785
F2RL3	-0.46554008	4.123917485	10.22494007	0.001638938	0.00429913
F2R	-0.470349342	7.024987953	14.42042551	0.000200151	0.000680186
F3	0.666534839	7.629266795	16.21365385	8.35E-05	0.000317872
F8	-0.711206842	3.540219067	46.47137433	1.38E-10	4.13E-09
FA2H	0.634407737	5.66873752	12.43643444	0.000535039	0.001608339
FABP2	3.343924408	2.35698722	30.77379699	1.03E-07	9.83E-07
FABP3	0.503492589	2.982580278	10.32803866	0.001554471	0.004107334
FABP5	0.356733346	2.757323034	9.313564466	0.002621285	0.006486896
FADD	0.240210033	4.788169243	16.82562202	6.21E-05	0.000246835
FADS3	-0.328019746	4.222255574	14.27368112	0.000215066	0.00072441
FAHD1	0.270487966	4.916834543	14.93950108	0.000155162	0.000543894
FAH	0.251410151	4.25120117	9.653757248	0.002198309	0.005557968
FAIM3	-1.697839421	4.373517453	44.43301916	3.16E-10	7.79E-09
FAM100B	0.39003634	6.397722041	24.13374062	2.02E-06	1.26E-05
FAM101A	0.636223472	5.030100883	9.697719731	0.002149262	0.005450164
FAM103A1	0.341092772	4.337102183	25.79420206	9.49E-07	6.57E-06
FAM105A	-0.56253386	4.921825539	11.27501774	0.000959958	0.002698508
FAM107A	-0.915133339	3.895555734	25.02698242	1.34E-06	8.88E-06
FAM108C1	0.770694659	6.320281586	25.705744	9.88E-07	6.80E-06
FAM109A	0.381717184	5.429050512	23.26099966	3.01E-06	1.78E-05
FAM110A	0.345627178	4.045934808	16.26446387	8.15E-05	0.000311043
FAM110B	-0.421624738	3.356706399	12.56725372	0.000501067	0.001517909
FAM110C	0.537164568	0.990545585	10.11942985	0.001729837	0.004510599
FAM111B	0.588500273	2.943625898	18.07922584	3.41E-05	0.000144719
FAM113A	-0.263297701	5.031748005	13.18815982	0.000367754	0.001158394
FAM114A2	-0.280315419	4.220039777	43.64988199	4.35E-10	9.99E-09
FAM115A	-0.360973745	3.900058542	10.54643965	0.001390202	0.003725587
FAM115C	-0.475229494	3.983274101	15.91428783	9.65E-05	0.000360665
FAM117A	-0.921614694	3.895313891	64.5420992	1.23E-13	1.67E-11
FAM118B	0.194653077	4.364242483	10.79400762	0.001225345	0.003331952
FAM119A	0.19393883	3.278367768	8.700187954	0.003607355	0.008588009
FAM120B	-0.246159188	4.863912052	22.94140094	3.49E-06	2.01E-05
FAM120C	-0.469192409	3.459138281	22.13682948	5.06E-06	2.80E-05
FAM122A	-0.31191687	4.557570793	25.21978491	1.23E-06	8.22E-06
FAM123C	-2.363344511	1.59010715	43.81129282	4.08E-10	9.53E-09
FAM124A	-0.566715625	0.724797049	21.2215923	7.75E-06	4.01E-05
FAM125A	0.247861567	4.787728068	13.65395268	0.000291944	0.000946579
FAM125B	-0.727489813	3.626894086	43.71833893	4.23E-10	9.82E-09
FAM129A	-0.785044025	5.7492472	27.12124421	5.22E-07	3.95E-06
FAM129C	-2.845189906	1.253659161	37.53223126	5.58E-09	8.15E-08
FAM131C	-1.863178583	1.97528464	37.69054646	5.22E-09	7.75E-08
FAM132A	0.828425072	0.953083817	12.65622634	0.000479287	0.001461382
FAM133B	0.195292057	2.388711438	8.700216995	0.003607301	0.008588009
FAM134A	-0.161951781	6.929718052	11.34585134	0.000925999	0.002610141
FAM135A	0.383811633	5.272589231	11.41987105	0.000892113	0.002524457
FAM135B	-2.209046141	1.639303855	35.99341003	1.07E-08	1.43E-07
FAM136A	0.417245201	5.483069735	56.56161027	2.54E-12	1.77E-10
FAM13B	-0.430840684	5.019242107	47.5302466	8.97E-11	2.84E-09
FAM13C	-0.940322441	2.48668998	34.35765596	2.16E-08	2.59E-07
FAM154B	-0.957176679	0.733328476	11.59518406	0.000816468	0.002335508
FAM155A	-0.481049696	2.452806616	9.718773191	0.002125791	0.00540198
FAM155B	-0.735569477	1.511810463	13.27026165	0.000353065	0.001117961
FAM158A	0.388977422	2.908419678	17.19408625	5.21E-05	0.00021047
FAM160B1	-0.212764735	5.032614562	19.21525529	1.99E-05	9.05E-05
FAM161A	-0.412166284	2.124076046	16.53434133	7.15E-05	0.000278386
FAM161B	-0.38161818	1.84686596	9.84867236	0.001988152	0.005101468
FAM162A	0.456974323	5.816293005	22.93755319	3.50E-06	2.01E-05
FAM163A	-2.166623588	1.137018892	39.40908714	2.53E-09	4.26E-08
FAM167A	-1.211588228	4.058399145	30.51118016	1.16E-07	1.09E-06
FAM168A	-0.602585427	2.961444908	19.61404429	1.65E-05	7.68E-05
FAM168B	-0.281443924	6.883040784	24.24749275	1.92E-06	1.21E-05
FAM169A	-0.509264727	2.972414351	8.60234745	0.00379707	0.008977654
FAM171A2	-0.861509825	1.525248725	21.50815079	6.78E-06	3.59E-05
FAM171B	-0.62598596	3.607111709	21.72738822	6.13E-06	3.29E-05
FAM172A	-0.390576938	4.664989322	32.6611796	4.51E-08	4.88E-07
FAM173A	0.417703631	3.277187045	11.45357547	0.000876899	0.002487239
FAM176B	0.332105548	4.086400137	9.729932426	0.002113593	0.005378535
FAM177A1	0.195981624	6.037947021	10.18607627	0.001671696	0.004377129
FAM178A	-0.25570185	5.242599793	22.070319	5.22E-06	2.87E-05
FAM179A	-1.594903054	1.021942257	41.56425933	1.03E-09	2.01E-08
FAM179B	-0.309551474	4.586339013	28.81412775	2.45E-07	2.06E-06
FAM184A	-1.143820125	1.08236	50.19007606	3.09E-11	1.26E-09
FAM189A1	-0.725305064	1.612052257	12.71988589	0.000464299	0.001422572
FAM190B	-0.275584485	5.77110707	30.3446517	1.24E-07	1.15E-06
FAM192A	0.243449263	6.050067348	22.12479114	5.09E-06	2.81E-05
FAM193A	-0.231918271	5.076561163	24.53323789	1.68E-06	1.08E-05
FAM195A	0.468876324	4.566388073	20.45209405	1.11E-05	5.48E-05
FAM198A	-0.74967566	3.058297776	23.42883868	2.79E-06	1.67E-05
FAM19A2	-1.483678769	0.923212533	41.01543528	1.29E-09	2.43E-08
FAM24B	0.701588391	1.497258911	24.0840634	2.07E-06	1.28E-05
FAM27A	0.541377137	0.600011302	11.28052572	0.000957133	0.002691611
FAM27C	0.504602722	0.831486139	10.66537616	0.001308344	0.003530456
FAM32A	0.173177952	6.407072196	15.65175267	0.000109649	0.000402075
FAM35B2	0.33523127	1.380262623	20.66146139	1.01E-05	5.02E-05
FAM38B	-0.544534098	3.397998898	10.9711364	0.001119944	0.003085921
FAM3C	0.35858479	7.045429578	15.24056469	0.000133957	0.000478366
FAM43A	-0.433098668	3.856527398	23.77022147	2.39E-06	1.45E-05
FAM46C	-1.160145691	5.587014289	43.91579745	3.90E-10	9.24E-09
FAM50A	0.199890277	6.204181109	11.72443115	0.000764854	0.002200913
FAM53B	-0.565981272	5.092134176	33.43023507	3.23E-08	3.66E-07
FAM53C	-0.202034069	5.200709555	15.47861623	0.000119282	0.000431927
FAM54A	0.913771845	1.353962467	35.31753493	1.43E-08	1.81E-07
FAM54B	-0.239390158	5.257104994	19.1827766	2.02E-05	9.16E-05
FAM55C	-0.642437237	4.2563808	36.25828063	9.58E-09	1.30E-07
FAM57A	0.303091584	4.679942111	10.78244509	0.00123258	0.003347226
FAM58A	0.265177457	3.993943299	15.81013625	0.000101531	0.000376309
FAM64A	0.82092928	1.356055463	25.1099059	1.29E-06	8.60E-06
FAM65A	-0.321447211	6.567117319	18.46498894	2.84E-05	0.000123368
FAM65B	-1.495917449	3.391915568	45.12822818	2.38E-10	6.29E-09
FAM69B	-1.024566103	3.428516546	44.09449509	3.63E-10	8.68E-09
FAM70A	-0.759230852	1.722898688	14.92595697	0.000156193	0.000546714
FAM72B	0.905090364	2.383411148	41.7434576	9.55E-10	1.90E-08
FAM72D	0.943974126	1.419635309	30.82094319	1.01E-07	9.65E-07
FAM73A	-0.224035612	4.505764674	8.703287333	0.003601515	0.008579749
FAM78A	-0.803306016	3.231171167	33.29020702	3.43E-08	3.85E-07
FAM81A	0.409323228	2.565693876	8.540461121	0.003921887	0.009220066
FAM82A2	0.177160609	5.242799981	9.752608547	0.002089026	0.005325379
FAM83E	0.637190744	5.204129935	10.90041611	0.001160936	0.003180197
FAM83H	0.387701983	7.024527778	10.80479931	0.00121881	0.003317298
FAM86A	0.329936401	3.974707718	30.05792197	1.41E-07	1.28E-06
FAM86D	0.34625555	2.433971963	9.076812066	0.00296417	0.007229159
FAM8A1	-0.33056294	5.550785666	23.76608194	2.39E-06	1.45E-05
FAM96A	0.222403245	5.359188924	15.16103944	0.000139248	0.000495063
FAM96B	0.311662328	5.359818802	41.62197513	1.00E-09	1.98E-08
FANCA	0.668808558	3.425390768	20.86782938	9.14E-06	4.63E-05
FANCD2	0.561974028	3.625086209	22.20709346	4.90E-06	2.72E-05
FANCE	0.337875622	2.161648784	12.81765479	0.000442204	0.001362661
FANCI	0.722802562	4.805216784	46.36044781	1.44E-10	4.25E-09
FANCL	0.331439109	4.266330076	14.7127242	0.000173375	0.000599218
FANK1	0.410508105	2.769326483	9.15156008	0.002851207	0.006990165
FAR1	0.279441072	6.453276844	15.52459156	0.000116643	0.000423749
FAR2	0.563693566	3.141339187	11.64055257	0.000797991	0.002286268
FARSB	0.355811423	5.725675181	27.21525765	5.00E-07	3.81E-06
FASTKD1	0.249934763	4.097448249	13.60608301	0.00029894	0.000966447
FASTKD2	0.148167179	5.369677818	10.63078365	0.001331631	0.003585274
FAT4	-0.772948718	4.145472753	30.37861963	1.23E-07	1.14E-06
FBF1	-0.307987236	2.640198315	9.025165569	0.003044894	0.007397371
FBLN1	-0.805266185	8.438828255	18.8181296	2.40E-05	0.000106509
FBLN2	-0.523274241	6.996234657	9.097779746	0.002932344	0.007159984
FBLN5	-0.885428243	6.363810067	35.14619361	1.54E-08	1.94E-07
FBLN7	-0.453792401	2.350058986	10.40596946	0.001493663	0.003969846
FBL	0.284622568	6.982620954	12.94901745	0.000414193	0.001286754
FBN1	-0.550673467	8.452872905	10.8760916	0.001175387	0.003212756
FBRS	-0.13573759	6.326461582	13.95274862	0.000251892	0.000830479
FBXL16	-1.603636392	3.32290165	41.97888366	8.67E-10	1.75E-08
FBXL17	-0.343920565	4.816185554	27.7497846	3.94E-07	3.11E-06
FBXL19	0.192683456	4.838515846	12.7119988	0.000466129	0.001427577
FBXL22	-0.511134034	0.597679942	11.01672782	0.001094139	0.003022871
FBXL3	-0.222680057	5.863420114	27.03703323	5.42E-07	4.08E-06
FBXL5	-0.279730559	6.851170257	25.62857378	1.02E-06	7.00E-06
FBXL6	0.303926964	4.738646161	13.97580602	0.000249044	0.000822026
FBXL7	-0.385966903	3.966333017	10.20740081	0.001653607	0.004333683
FBXL8	0.392072864	2.724766419	8.417260517	0.004183657	0.009764424
FBXO10	-0.623499811	3.247831627	39.14312618	2.83E-09	4.67E-08
FBXO21	-0.309415687	6.021547163	15.00082979	0.00015058	0.000529241
FBXO22	0.305571915	4.427284386	31.18820567	8.58E-08	8.40E-07
FBXO30	-0.238752612	4.195863794	12.25062305	0.000587107	0.001747439
FBXO31	-0.289771997	5.107389827	28.85704792	2.40E-07	2.03E-06
FBXO3	-0.156725395	5.204454287	10.21414433	0.001647812	0.004320062
FBXO41	-0.473442526	3.862617779	13.57834916	0.000303112	0.000978036
FBXO44	-0.309940924	4.223632865	12.50764007	0.000516222	0.0015574
FBXO45	0.218840131	4.525747184	16.04756343	9.05E-05	0.000340354
FBXO9	-0.262744787	5.363050326	13.43226269	0.000325808	0.001041787
FBXW11	-0.27612928	6.018519402	22.37437642	4.54E-06	2.54E-05
FBXW2	-0.160001922	6.194042115	16.56588231	7.04E-05	0.000275292
FBXW7	-0.241232122	4.558740952	13.75297618	0.000277998	0.000907049
FCER2	-2.426780058	2.034098517	22.55276762	4.18E-06	2.35E-05
FCHSD2	-0.339353834	5.466908061	28.30939743	3.07E-07	2.50E-06
FCN1	-1.234693495	2.899180491	17.55485126	4.38E-05	0.000180736
FCRL1	-2.828376767	1.428588131	34.51777243	2.02E-08	2.45E-07
FCRL2	-2.340086351	1.146904563	36.65778448	8.09E-09	1.13E-07
FCRL3	-1.833928679	1.443914842	29.83173555	1.56E-07	1.40E-06
FCRL5	-1.253880615	2.387524882	17.20547166	5.18E-05	0.000209715
FCRLA	-2.133742913	2.27402869	26.31874067	7.49E-07	5.34E-06
FDFT1	0.371985623	7.289764874	12.64361196	0.000482382	0.00146927
FDPS	0.31854794	6.798279789	14.88627165	0.000159254	0.000555949
FDX1	0.266492083	4.910968703	19.75214158	1.54E-05	7.27E-05
FECH	-0.267425242	4.239278221	19.12831173	2.07E-05	9.37E-05
FEM1A	-0.275851347	5.010091041	25.78009358	9.55E-07	6.60E-06
FEM1B	-0.28958906	6.094275942	29.17591769	2.09E-07	1.80E-06
FEN1	0.436629903	4.499130164	30.56325151	1.13E-07	1.07E-06
FERMT2	-0.46603291	6.054962936	15.27795709	0.000131565	0.00047122
FES	-0.338160764	4.729002801	11.6991509	0.000774693	0.002225686
FEV	-2.838730083	2.524950209	45.39436068	2.13E-10	5.78E-09
FGA	-1.45301274	6.632323	11.19509012	0.000999628	0.002796987
FGB	-4.34037657	6.374699115	58.33862866	1.29E-12	1.04E-10
[truncated: 4,225 more rows]
