# Supplementary material for: Upregulated Expression of TUBA1C Predicts Poor Prognosis and Promotes Oncogenesis in Pancreatic Ductal Adenocarcinoma via Regulating the Cell Cycle
Source: Front Oncol. 2020 Feb 14;10:49. doi: 10.3389/fonc.2020.00049 (PMC7033491; doi:10.3389/fonc.2020.00049)
Supplement: Supplementary Table 2 — FDR correction of cell cycle-related genes in patients with PDAC. [file Table_2.xlsx]

## Sheet: Sheet1
COX							KM
Gene	Cox	P-Value	FDR	Rank	Median	Mean
	Coefficient		Corrected		Expression	Expression	p
BUB1	0.41	0.00089	0.0249	611	215.63	240.43	0.00515
BUB1B	0.377	0.0019	0.0343	924	167.04	194.14	0.00292
CCNA2	0.369	0.0023	0.0378	1025	242.24	287.75	0.025
CCNB1	0.327	0.0068	0.0635	1831	423.26	507.55	0.0071
CCNB2	0.365	0.0011	0.0269	679	226.16	272.86	3.06e-05
CDC20	0.363	0.0014	0.0296	790	333.98	426.14	0.02
CDC25A	0.106	0.34	0.553	10477	61.73	76.13	0.811
CDC25C	0.296	0.0079	0.0689	1970	47.67	53.76	0.00457
CDC45	0.288	0.0091	0.0735	2120	95.86	122.63	0.00269
CDC6	0.357	0.0021	0.0363	979	194.12	236.99	0.0156
CDK1	0.5	4.7e-05	0.00843	94	387.79	417.92	0.00137
CDK2	0.281	0.013	0.0868	2499	562.65	575.1	0.0586
CHEK2	0.169	0.11	0.281	6528	133.63	146.12	0.0414
DBF4	0.231	0.031	0.138	3818	158.5	172.74	0.00649
ESPL1	0.252	0.025	0.123	3459	132.58	148.8	0.0535
MAD2L1	0.228	0.038	0.156	4167	180.55	223.19	0.108
PCNA	0.216	0.045	0.171	4503	1193.97	1322.31	0.393
PKMYT1	0.21	0.068	0.217	5391	157.27	189.49	0.0468
PLK1	0.324	0.0042	0.0511	1408	348.35	408.92	0.00729
PTTG1	0.252	0.025	0.123	3480	263.84	319.56	0.0675
TTK	0.38	0.00069	0.0221	537	84.56	104.54	0.005
